# Supplementary material for: Delimitation, new species and teleomorph-anamorph relationships in Codinaea, Dendrophoma, Paragaeumannomyces and Striatosphaeria (Chaetosphaeriaceae)
Source: MycoKeys. 2020 Oct 19;74:17–74. doi: 10.3897/mycokeys.74.57824 (PMC7588497; doi:10.3897/mycokeys.74.57824)
Supplement: XML Treatment for Codinaea paniculata [file mycokeys.74.57824-treatment1.xml]

<!DOCTYPE tp:taxon-treatment
  PUBLIC "-//TaxonX//DTD Taxonomic Treatment Publishing DTD v0 20100105//EN" "tax-treatment-NSO.dtd">
<tp:taxon-treatment xmlns:tp="http://www.plazi.org/taxpub"><tp:treatment-meta><kwd-group><label>Taxon classification</label><kwd><named-content xmlns:xlink="http://www.w3.org/1999/xlink" content-type="kingdom">Fungi</named-content></kwd><kwd><named-content xmlns:xlink="http://www.w3.org/1999/xlink" content-type="order">Chaetosphaeriales</named-content></kwd><kwd><named-content xmlns:xlink="http://www.w3.org/1999/xlink" content-type="family">Chaetosphaeriaceae</named-content></kwd></kwd-group><mixed-citation publication-type="journal"><person-group><name><surname>Réblová</surname><given-names>Martina</given-names></name><name><surname>Nekvindová</surname><given-names>Jana</given-names></name><name><surname>Fournier</surname><given-names>Jacques</given-names></name><name><surname>Miller</surname><given-names>Andrew N.</given-names></name></person-group><article-title>Delimitation, new species and teleomorph-anamorph relationships in <italic><tp:taxon-name><tp:taxon-name-part taxon-name-part-type="genus" reg="Codinaea">Codinaea</tp:taxon-name-part></tp:taxon-name></italic>, <italic><tp:taxon-name><tp:taxon-name-part taxon-name-part-type="genus" reg="Dendrophoma">Dendrophoma</tp:taxon-name-part></tp:taxon-name></italic>, <italic><tp:taxon-name><tp:taxon-name-part taxon-name-part-type="genus" reg="Paragaeumannomyces">Paragaeumannomyces</tp:taxon-name-part></tp:taxon-name></italic> and <italic><tp:taxon-name><tp:taxon-name-part taxon-name-part-type="genus" reg="Striatosphaeria">Striatosphaeria</tp:taxon-name-part></tp:taxon-name></italic> (<tp:taxon-name><tp:taxon-name-part taxon-name-part-type="family">Chaetosphaeriaceae</tp:taxon-name-part></tp:taxon-name>)</article-title><source>MycoKeys</source><day>19</day><month>10</month><year>2020</year><volume>74</volume><fpage>17</fpage><lpage>74</lpage><pub-id pub-id-type="doi">10.3897/mycokeys.74.57824</pub-id></mixed-citation></tp:treatment-meta><tp:nomenclature><tp:taxon-name><object-id xmlns:xlink="http://www.w3.org/1999/xlink" content-type="arpha" xlink:type="simple">900DCFCB-3172-5D7C-9453-8DE8414B9B09</object-id>
              <tp:taxon-name-part taxon-name-part-type="genus" reg="Codinaea">Codinaea</tp:taxon-name-part>
              <tp:taxon-name-part taxon-name-part-type="species" reg="paniculata">paniculata</tp:taxon-name-part>
              <object-id xmlns:xlink="http://www.w3.org/1999/xlink" content-type="mycobank" xlink:type="simple">836526</object-id>
            </tp:taxon-name><tp:taxon-authority>Réblová &amp; J. Fourn.</tp:taxon-authority><tp:taxon-status xmlns:xlink="http://www.w3.org/1999/xlink" xlink:type="simple">sp. nov.</tp:taxon-status><xref ref-type="fig" rid="F3">Figure 3</xref></tp:nomenclature><tp:treatment-sec sec-type="Typification" id="SECID0E1XDI"><title>Typification.</title><p>France – Ariège • Pyrénées Mts., Rimont, La Maille brook; alt. 550 m; 28 May 2018 (incubated in moist chamber for 1 wk); on submerged decaying wood; J. Fournier leg.; M.R. 3950 (<bold>holotype</bold>: <named-content xmlns:xlink="http://www.w3.org/1999/xlink" content-type="dwc:institutional_code" xlink:type="simple">PRA</named-content>-16319!, ex-type culture <named-content xmlns:xlink="http://www.w3.org/1999/xlink" content-type="dwc:institutional_code" xlink:type="simple">CBS</named-content> 145098).</p></tp:treatment-sec><tp:treatment-sec sec-type="etymology" id="SECID0EHYDI"><title>Etymology.</title><p><italic>Panicula</italic> (Latin) tuft, referring to the dense groups of setae and conidiophores on the natural substrate.</p></tp:treatment-sec><tp:treatment-sec sec-type="description" id="SECID0EUYDI"><title>Description on the natural substrate.</title><p>Colonies on the nature substrate effuse, hairy, greyish-brown. Setae erect, straight or slightly flexuous, smooth-walled, dark brown and thick-walled, becoming pale brown to subhyaline and thin-walled towards the apex, 230–290 μm long, 6–7.5 μm wide above the base, tapering gradually towards the apex which almost always develops into a monophialide. Conidiophores macronematous, mononematous, 62–127 × 3.5–4.5 µm, septate, erect, straight or flexuous, arising singly or in groups of 4–6 from hyphal cells associated with the bases of setae, septate, mid-brown to pale brown becoming gradually paler towards the apex. Conidiogenous cells 16.5–30(–38) × 3.5–5 μm, tapering to 1.5–2 μm just below the collarette, integrated, terminal, monophialidic, cylindrical to cylindrical-lageniform, subhyaline or pale brown at the base becoming hyaline to subhyaline towards the apex, smooth-walled; collarettes funnel-shaped, 3.5–4.5 μm wide, 1.5–2.5 μm deep. Conidia in slimy droplets, hyaline in mass, (11.5–)12–17 × (2–)2.5–3(–3.5) µm (mean ± <abbrev xmlns:xlink="http://www.w3.org/1999/xlink" xlink:title="standard deviation" id="ABBRID0E1YDI" xlink:type="simple">SD</abbrev> = 14.7 ± 1.5 × 2.5 ± 0.3 µm), of two types, narrower and longer, 13.5–17(–17.5) × 2.5–3.5 μm (mean ± <abbrev xmlns:xlink="http://www.w3.org/1999/xlink" xlink:title="standard deviation" id="ABBRID0E5YDI" xlink:type="simple">SD</abbrev> = 15.2 ± 1.0 × 2.8 ± 0.3 µm), and shorter and usually wider, 11.5–13.5(–14) × 3–3.5(–4) μm, falcate, asymmetrical, rounded at the apical end, with an inconspicuous scar at the basal end, hyaline, aseptate, smooth-walled, with simple, straight or gently curved setulae at both ends, 5–8 μm long; setulae inserted on the concave sides of the conidia.</p><fig id="F3" position="float" orientation="portrait"><object-id xmlns:xlink="http://www.w3.org/1999/xlink" content-type="doi" xlink:type="simple">10.3897/mycokeys.74.57824.figure3</object-id><object-id xmlns:xlink="http://www.w3.org/1999/xlink" content-type="arpha" xlink:type="simple">F23719DC-F1AF-5D68-A83E-BCBF5A0DB21F</object-id><label>Figure 3.</label><caption><p><italic><tp:taxon-name><tp:taxon-name-part taxon-name-part-type="genus" reg="Codinaea">Codinaea</tp:taxon-name-part> <tp:taxon-name-part taxon-name-part-type="species" reg="paniculata">paniculata</tp:taxon-name-part></tp:taxon-name></italic>. <bold>A–C</bold> setae and conidiophores on nature substrate <bold>D–G</bold> conidia on nature substrate <bold>H–L</bold> conidiophores in <abbrev xmlns:xlink="http://www.w3.org/1999/xlink" xlink:title="Modified Leonian’s agar" id="ABBRID0E2ZDI" xlink:type="simple">MLA</abbrev> culture (6 wk) <bold>M–O</bold> conidia in <abbrev xmlns:xlink="http://www.w3.org/1999/xlink" xlink:title="Modified Leonian’s agar" id="ABBRID0EB1DI" xlink:type="simple">MLA</abbrev> culture (6 wk) <bold>P</bold> colonies on <abbrev xmlns:xlink="http://www.w3.org/1999/xlink" xlink:title="cornmeal dextrose agar" id="ABBRID0EH1DI" xlink:type="simple">CMD</abbrev>, <abbrev xmlns:xlink="http://www.w3.org/1999/xlink" xlink:title="Modified Leonian’s agar" id="ABBRID0EL1DI" xlink:type="simple">MLA</abbrev>, <abbrev xmlns:xlink="http://www.w3.org/1999/xlink" xlink:title="oat-meal agar" id="ABBRID0EP1DI" xlink:type="simple">OA</abbrev> and <abbrev xmlns:xlink="http://www.w3.org/1999/xlink" xlink:title="potato-carrot agar" id="ABBRID0ET1DI" xlink:type="simple">PCA</abbrev> after 4 wk (from left to right). Images: <named-content xmlns:xlink="http://www.w3.org/1999/xlink" content-type="dwc:institutional_code" xlink:type="simple">CBS</named-content> 145098 (<bold>A, B, G–O</bold>); <named-content xmlns:xlink="http://www.w3.org/1999/xlink" content-type="dwc:institutional_code" xlink:type="simple">CBS</named-content> 126573 (<bold>C</bold>); <named-content xmlns:xlink="http://www.w3.org/1999/xlink" content-type="dwc:institutional_code" xlink:type="simple">CBS</named-content> 127692 (<bold>D–F</bold>). Scale bars: 20 μm (<bold>A–C</bold>); 10 μm (<bold>D–O</bold>); 1 cm (<bold>P</bold>).</p></caption><graphic xmlns:xlink="http://www.w3.org/1999/xlink" xlink:href="mycokeys-74-017-g003.jpg" position="float" orientation="portrait" xlink:type="simple" id="oo_464284.jpg"><uri content-type="original_file" xlink:type="simple">https://binary.pensoft.net/fig/464284</uri></graphic></fig></tp:treatment-sec><tp:treatment-sec sec-type="description" id="SECID0EI2DI"><title>Description on <abbrev xmlns:xlink="http://www.w3.org/1999/xlink" xlink:title="Modified Leonian’s agar" id="ABBRID0EN2DI" xlink:type="simple">MLA</abbrev>.</title><p>Vegetative hyphae hyaline to pale brown. Setae absent. Conidiophores 95–150(–195) μm long, 3.5–4.5 μm wide, conidiogenous cells 25–35 × 3.5–4(–4.5) μm, tapering to 1.5 µm just below the collarette, integrated, terminal, polyphialidic, usually cylindrical, pale brown to subhyaline, smooth-walled; collarette funnel-shaped, 3.5–4(–4.5) μm wide, 1.5–2 μm deep. Conidia in slimy droplets, of two types, narrower and longer (13–)13.5–15.5(–17) × 2.5–3 µm (mean ± <abbrev xmlns:xlink="http://www.w3.org/1999/xlink" xlink:title="standard deviation" id="ABBRID0ET2DI" xlink:type="simple">SD</abbrev> = 14.4 ± 0.9 × 2.7 ± 0.2 µm), usually slightly wider and shorter 11–13 × 2.5–3.5 µm (mean ± <abbrev xmlns:xlink="http://www.w3.org/1999/xlink" xlink:title="standard deviation" id="ABBRID0EX2DI" xlink:type="simple">SD</abbrev> = 12.0 ± 0.7 × 3.1 ± 0.3 µm), falcate, asymmetrical, hyaline, with simple setulae 3.5–5.5(–7.5) μm long at both ends.</p></tp:treatment-sec><tp:treatment-sec sec-type="description" id="SECID0E22DI"><title>Culture characteristics.</title><p>On <abbrev xmlns:xlink="http://www.w3.org/1999/xlink" xlink:title="cornmeal dextrose agar" id="ABBRID0EB3DI" xlink:type="simple">CMD</abbrev> colonies 80–85 mm diam, circular, flat, margin fimbriate, aerial mycelium restricted mainly to the centre and margin of the colony, sparsely lanose, floccose centrally becoming mucoid towards the margin, cobwebby at the margin, colony centre whitish, pale brown to creamy towards the margin, pale brown pigment diffusing from the centre of the colony to the agar; reverse creamy. On <abbrev xmlns:xlink="http://www.w3.org/1999/xlink" xlink:title="Modified Leonian’s agar" id="ABBRID0EF3DI" xlink:type="simple">MLA</abbrev> colonies 65–70 mm diam, circular, slightly raised, margin filiform, lanose, floccose, colony centre whitish becoming brown-grey towards the margin with a brown outer zone of submerged growth, pale brown pigment diffusing to the agar; reverse dark brown. On <abbrev xmlns:xlink="http://www.w3.org/1999/xlink" xlink:title="oat-meal agar" id="ABBRID0EJ3DI" xlink:type="simple">OA</abbrev> colonies 89–95 mm diam, circular, raised, margin filiform, aerial mycelium occasionally reduced or absent, colonies similar to those on <abbrev xmlns:xlink="http://www.w3.org/1999/xlink" xlink:title="Modified Leonian’s agar" id="ABBRID0EN3DI" xlink:type="simple">MLA</abbrev>, lanose, floccose, locally mucoid and smooth or cobwebby, whitish becoming dark grey at the margin, a dark brown to burgundy brown pigment diffusing to the agar; reverse dark grey. On <abbrev xmlns:xlink="http://www.w3.org/1999/xlink" xlink:title="potato-carrot agar" id="ABBRID0ER3DI" xlink:type="simple">PCA</abbrev> colonies 78–89 mm diam, circular, flat to slightly raised, margin entire to weakly filiform, lanose, floccose, occasionally locally mucoid and smooth or with sparse decumbent aerial hyphae, cobwebby at the margin, whitish becoming brown towards the margin; reverse olivaceous brown. Sporulation on <abbrev xmlns:xlink="http://www.w3.org/1999/xlink" xlink:title="Modified Leonian’s agar" id="ABBRID0EV3DI" xlink:type="simple">MLA</abbrev>, <abbrev xmlns:xlink="http://www.w3.org/1999/xlink" xlink:title="oat-meal agar" id="ABBRID0EZ3DI" xlink:type="simple">OA</abbrev>, <abbrev xmlns:xlink="http://www.w3.org/1999/xlink" xlink:title="cornmeal dextrose agar" id="ABBRID0E43DI" xlink:type="simple">CMD</abbrev> after 8 wk.</p></tp:treatment-sec><tp:treatment-sec sec-type="Other specimen examined" id="SECID0EB4DI"><title>Other specimen examined.</title><p>France – Ariège • Pyrénées Mts., Rimont, Le Baup stream, ca. 1.5 km from the village along D18 road; alt. 550 m; 12 Jun. 2009; on submerged wood of <italic><tp:taxon-name><tp:taxon-name-part taxon-name-part-type="genus" reg="Fraxinus">Fraxinus</tp:taxon-name-part> <tp:taxon-name-part taxon-name-part-type="species" reg="excelsior">excelsior</tp:taxon-name-part></tp:taxon-name></italic>; J. Fournier leg.; J.F. 09153 (<named-content xmlns:xlink="http://www.w3.org/1999/xlink" content-type="dwc:institutional_code" xlink:type="simple">PRA</named-content>-16320, culture <named-content xmlns:xlink="http://www.w3.org/1999/xlink" content-type="dwc:institutional_code" xlink:type="simple">CBS</named-content> 127692) • <italic>Ibid</italic>.; 23 May 2008; on submerged wood of <italic><tp:taxon-name><tp:taxon-name-part taxon-name-part-type="genus" reg="Alnus">Alnus</tp:taxon-name-part> <tp:taxon-name-part taxon-name-part-type="species" reg="glutinosa">glutinosa</tp:taxon-name-part></tp:taxon-name></italic>; J. Fournier &amp; M. Delpont leg.; J.F. 08124 (<named-content xmlns:xlink="http://www.w3.org/1999/xlink" content-type="dwc:institutional_code" xlink:type="simple">PRA</named-content>-16321, culture <named-content xmlns:xlink="http://www.w3.org/1999/xlink" content-type="dwc:institutional_code" xlink:type="simple">CBS</named-content> 126573). United Kingdom • Liverpool, University Campus Liverpool; 1992; on submerged dead leaf in a pool; G.L. Hennebert leg.; (culture <named-content xmlns:xlink="http://www.w3.org/1999/xlink" content-type="dwc:institutional_code" xlink:type="simple">MUCL</named-content> 34876).</p></tp:treatment-sec><tp:treatment-sec sec-type="habitat" id="SECID0EO5DI"><title>Habitat and distribution.</title><p>All four isolates analysed in this study originated from the freshwater environment and occurred on decaying wood or leaves of <italic><tp:taxon-name><tp:taxon-name-part taxon-name-part-type="genus" reg="Alnus">Alnus</tp:taxon-name-part> <tp:taxon-name-part taxon-name-part-type="species" reg="glutinosa">glutinosa</tp:taxon-name-part></tp:taxon-name></italic>, <italic><tp:taxon-name><tp:taxon-name-part taxon-name-part-type="genus" reg="Fraxinus">Fraxinus</tp:taxon-name-part> <tp:taxon-name-part taxon-name-part-type="species" reg="excelsior">excelsior</tp:taxon-name-part></tp:taxon-name></italic> and other unidentified hosts. Based on the BLASTn search of the <abbrev xmlns:xlink="http://www.w3.org/1999/xlink" xlink:title="internal transcribed spacers" xlink:type="simple">ITS</abbrev> sequence of <italic><tp:taxon-name><tp:taxon-name-part taxon-name-part-type="genus" reg="Codinaea">C.</tp:taxon-name-part> <tp:taxon-name-part taxon-name-part-type="species" reg="paniculata">paniculata</tp:taxon-name-part></tp:taxon-name></italic> in GenBank, two isolates from roots of <italic><tp:taxon-name><tp:taxon-name-part taxon-name-part-type="genus" reg="Elymus">Elymus</tp:taxon-name-part> <tp:taxon-name-part taxon-name-part-type="species" reg="mollis">mollis</tp:taxon-name-part></tp:taxon-name></italic> (<abbrev xmlns:xlink="http://www.w3.org/1999/xlink" xlink:title="internal transcribed spacers" xlink:type="simple">ITS</abbrev>: <ext-link xmlns:xlink="http://www.w3.org/1999/xlink" ext-link-type="gen" xlink:href="KU838460" xlink:type="simple">KU838460</ext-link>, <ext-link xmlns:xlink="http://www.w3.org/1999/xlink" ext-link-type="gen" xlink:href="KU839605" xlink:type="simple">KU839605</ext-link>, <xref ref-type="bibr" rid="B22">David et al. 2016</xref>), a native beach grass on the USA Pacific Northwest coast, and one environmental soil sample from ancient woodland enclosing a conifer plantation in the United Kingdom (<abbrev xmlns:xlink="http://www.w3.org/1999/xlink" xlink:title="internal transcribed spacers" xlink:type="simple">ITS</abbrev>: <ext-link xmlns:xlink="http://www.w3.org/1999/xlink" ext-link-type="gen" xlink:href="KM374380" xlink:type="simple">KM374380</ext-link>, <xref ref-type="bibr" rid="B50">Johnson et al. 2014</xref>) showed 100 % sequence similarity. Based on these records, <italic><tp:taxon-name><tp:taxon-name-part taxon-name-part-type="genus" reg="Codinaea">C.</tp:taxon-name-part> <tp:taxon-name-part taxon-name-part-type="species" reg="paniculata">paniculata</tp:taxon-name-part></tp:taxon-name></italic> is known from the north temperate region in Europe in France and United Kingdom and North America in USA, Oregon.</p></tp:treatment-sec><tp:treatment-sec sec-type="notes" id="SECID0EUAAK"><title>Notes.</title><p>Among known <italic><tp:taxon-name><tp:taxon-name-part taxon-name-part-type="genus" reg="Codinaea">Codinaea</tp:taxon-name-part></tp:taxon-name></italic> species, <italic><tp:taxon-name><tp:taxon-name-part taxon-name-part-type="genus" reg="Codinaea">C.</tp:taxon-name-part> <tp:taxon-name-part taxon-name-part-type="species" reg="assamica">assamica</tp:taxon-name-part></tp:taxon-name></italic> is similar to <italic><tp:taxon-name><tp:taxon-name-part taxon-name-part-type="genus" reg="Codinaea">C.</tp:taxon-name-part> <tp:taxon-name-part taxon-name-part-type="species" reg="paniculata">paniculata</tp:taxon-name-part></tp:taxon-name></italic>, but differs by slightly longer (14.6–16.8 × 2.6–2.8 µm) conidia with longer (9.6–12.8 µm) setulae (<xref ref-type="bibr" rid="B44">Hughes and Kendrick 1968</xref>) and formation of polyphialides in vivo. <italic><tp:taxon-name><tp:taxon-name-part taxon-name-part-type="genus" reg="Dictyochaeta">Dictyochaeta</tp:taxon-name-part> <tp:taxon-name-part taxon-name-part-type="species" reg="terminalis">terminalis</tp:taxon-name-part></tp:taxon-name></italic> (<xref ref-type="bibr" rid="B57">Lin et al. 2019</xref>) matches <italic><tp:taxon-name><tp:taxon-name-part taxon-name-part-type="genus" reg="Codinaea">C.</tp:taxon-name-part> <tp:taxon-name-part taxon-name-part-type="species" reg="paniculata">paniculata</tp:taxon-name-part></tp:taxon-name></italic> in monophialidic conidiogenous cells formed in vivo and aseptate conidia, which are slightly longer and wider (14.7–20.7 × 2.9–4.2 µm). The <abbrev xmlns:xlink="http://www.w3.org/1999/xlink" xlink:title="internal transcribed spacers" xlink:type="simple">ITS</abbrev> sequences of examined strains of <italic><tp:taxon-name><tp:taxon-name-part taxon-name-part-type="genus" reg="Codinaea">C.</tp:taxon-name-part> <tp:taxon-name-part taxon-name-part-type="species" reg="paniculata">paniculata</tp:taxon-name-part></tp:taxon-name></italic> exhibit 99.94–100 % similarity; their comparison with <abbrev xmlns:xlink="http://www.w3.org/1999/xlink" xlink:title="internal transcribed spacers" xlink:type="simple">ITS</abbrev> sequences of the closely related <italic><tp:taxon-name><tp:taxon-name-part taxon-name-part-type="genus" reg="Codinaea">C.</tp:taxon-name-part> <tp:taxon-name-part taxon-name-part-type="species" reg="assamica">assamica</tp:taxon-name-part></tp:taxon-name></italic><named-content xmlns:xlink="http://www.w3.org/1999/xlink" content-type="dwc:institutional_code" xlink:type="simple">CBS</named-content> 242.66 (<ext-link xmlns:xlink="http://www.w3.org/1999/xlink" ext-link-type="gen" xlink:href="MH858788" xlink:type="simple">MH858788</ext-link>) and <italic><tp:taxon-name><tp:taxon-name-part taxon-name-part-type="genus" reg="Dictyochaeta">D.</tp:taxon-name-part> <tp:taxon-name-part taxon-name-part-type="species" reg="terminalis">terminalis</tp:taxon-name-part></tp:taxon-name></italic> GZCC 18-0085 (<ext-link xmlns:xlink="http://www.w3.org/1999/xlink" ext-link-type="gen" xlink:href="MN104613" xlink:type="simple">MN104613</ext-link>) showed 89.7 % and 89.85 % similarity, respectively.</p></tp:treatment-sec><ref-list><ref id="B22"><mixed-citation xmlns:xlink="http://www.w3.org/1999/xlink" xlink:type="simple"><person-group><name name-style="western"><surname>David</surname><given-names>AS</given-names></name><name name-style="western"><surname>May</surname><given-names>G</given-names></name><name name-style="western"><surname>Schmidt</surname><given-names>D</given-names></name><name name-style="western"><surname>Seabloom</surname><given-names>EW</given-names></name></person-group> (<year>2016</year>) Beachgrass invasion in coastal dunes is mediated by soil microbes and lack of disturbance dependence. Ecosphere 11: e01527. <ext-link xlink:type="simple" ext-link-type="doi" xlink:href="10.1002/ecs2.1527">https://doi.org/10.1002/ecs2.1527</ext-link></mixed-citation></ref><ref id="B50"><mixed-citation xmlns:xlink="http://www.w3.org/1999/xlink" xlink:type="simple"><person-group><name name-style="western"><surname>Johnson</surname><given-names>J</given-names></name><name name-style="western"><surname>Evans</surname><given-names>C</given-names></name><name name-style="western"><surname>Brown</surname><given-names>N</given-names></name><name name-style="western"><surname>Skeates</surname><given-names>S</given-names></name><name name-style="western"><surname>Watkinson</surname><given-names>S</given-names></name><name name-style="western"><surname>Bass</surname><given-names>D</given-names></name></person-group> (<year>2014</year>) <article-title>Molecular analysis shows that soil fungi from ancient semi-natural woodland exist in sites converted to non-native conifer plantations.</article-title><source>Forestry</source><volume>87</volume>: <fpage>705</fpage>–<lpage>717</lpage>. <ext-link xlink:type="simple" ext-link-type="doi" xlink:href="10.1093/forestry/cpu031">https://doi.org/10.1093/forestry/cpu031</ext-link></mixed-citation></ref><ref id="B44"><mixed-citation xmlns:xlink="http://www.w3.org/1999/xlink" xlink:type="simple"><person-group><name name-style="western"><surname>Hughes</surname><given-names>SJ</given-names></name><name name-style="western"><surname>Kendrick</surname><given-names>WB</given-names></name></person-group> (<year>1968</year>) <article-title>New Zealand fungi 12. <italic><tp:taxon-name><tp:taxon-name-part taxon-name-part-type="genus">Menispora</tp:taxon-name-part></tp:taxon-name></italic>, <italic><tp:taxon-name><tp:taxon-name-part taxon-name-part-type="genus">Codinaea</tp:taxon-name-part></tp:taxon-name></italic>, <italic><tp:taxon-name><tp:taxon-name-part taxon-name-part-type="genus">Menisporopsis</tp:taxon-name-part></tp:taxon-name></italic>.</article-title><source>New Zealand Journal of Botany</source><volume>6</volume>: <fpage>323</fpage>–<lpage>375</lpage>. <ext-link xlink:type="simple" ext-link-type="doi" xlink:href="10.1080/0028825X.1968.10428818">https://doi.org/10.1080/0028825X.1968.10428818</ext-link></mixed-citation></ref><ref id="B57"><mixed-citation xmlns:xlink="http://www.w3.org/1999/xlink" xlink:type="simple"><person-group><name name-style="western"><surname>Lin</surname><given-names>CG</given-names></name><name name-style="western"><surname>McKenzie</surname><given-names>EHC</given-names></name><name name-style="western"><surname>Liu</surname><given-names>JK</given-names></name><name name-style="western"><surname>Jones</surname><given-names>EBG</given-names></name><name name-style="western"><surname>Hyde</surname><given-names>KD</given-names></name></person-group> (<year>2019</year>) <article-title>Hyaline-spored chaetosphaeriaceous hyphomycetes from Thailand and China, with a review of the family <tp:taxon-name><tp:taxon-name-part taxon-name-part-type="family">Chaetosphaeriaceae</tp:taxon-name-part></tp:taxon-name>.</article-title><source>Mycosphere</source><volume>10</volume>: <fpage>655</fpage>–<lpage>700</lpage>. <ext-link xlink:type="simple" ext-link-type="doi" xlink:href="10.5943/mycosphere/10/1/14">https://doi.org/10.5943/mycosphere/10/1/14</ext-link></mixed-citation></ref></ref-list></tp:taxon-treatment>
