# Supplementary material for: Delimitation, new species and teleomorph-anamorph relationships in Codinaea, Dendrophoma, Paragaeumannomyces and Striatosphaeria (Chaetosphaeriaceae)
Source: MycoKeys. 2020 Oct 19;74:17–74. doi: 10.3897/mycokeys.74.57824 (PMC7588497; doi:10.3897/mycokeys.74.57824)
Supplement: XML Treatment for Paragaeumannomyces [file mycokeys.74.57824-treatment2.xml]

<!DOCTYPE tp:taxon-treatment
  PUBLIC "-//TaxonX//DTD Taxonomic Treatment Publishing DTD v0 20100105//EN" "tax-treatment-NSO.dtd">
<tp:taxon-treatment xmlns:tp="http://www.plazi.org/taxpub"><tp:treatment-meta><kwd-group><label>Taxon classification</label><kwd><named-content xmlns:xlink="http://www.w3.org/1999/xlink" content-type="kingdom">Fungi</named-content></kwd><kwd><named-content xmlns:xlink="http://www.w3.org/1999/xlink" content-type="order">Chaetosphaeriales</named-content></kwd><kwd><named-content xmlns:xlink="http://www.w3.org/1999/xlink" content-type="family">Chaetosphaeriaceae</named-content></kwd></kwd-group><mixed-citation publication-type="journal"><person-group><name><surname>Réblová</surname><given-names>Martina</given-names></name><name><surname>Nekvindová</surname><given-names>Jana</given-names></name><name><surname>Fournier</surname><given-names>Jacques</given-names></name><name><surname>Miller</surname><given-names>Andrew N.</given-names></name></person-group><article-title>Delimitation, new species and teleomorph-anamorph relationships in <italic><tp:taxon-name><tp:taxon-name-part taxon-name-part-type="genus" reg="Codinaea">Codinaea</tp:taxon-name-part></tp:taxon-name></italic>, <italic><tp:taxon-name><tp:taxon-name-part taxon-name-part-type="genus" reg="Dendrophoma">Dendrophoma</tp:taxon-name-part></tp:taxon-name></italic>, <italic><tp:taxon-name><tp:taxon-name-part taxon-name-part-type="genus" reg="Paragaeumannomyces">Paragaeumannomyces</tp:taxon-name-part></tp:taxon-name></italic> and <italic><tp:taxon-name><tp:taxon-name-part taxon-name-part-type="genus" reg="Striatosphaeria">Striatosphaeria</tp:taxon-name-part></tp:taxon-name></italic> (<tp:taxon-name><tp:taxon-name-part taxon-name-part-type="family">Chaetosphaeriaceae</tp:taxon-name-part></tp:taxon-name>)</article-title><source>MycoKeys</source><day>19</day><month>10</month><year>2020</year><volume>74</volume><fpage>17</fpage><lpage>74</lpage><pub-id pub-id-type="doi">10.3897/mycokeys.74.57824</pub-id></mixed-citation></tp:treatment-meta><tp:nomenclature><tp:taxon-name><object-id xmlns:xlink="http://www.w3.org/1999/xlink" content-type="arpha" xlink:type="simple">C591DECF-7F55-5BBF-90E8-6BD0078A8660</object-id>
              <tp:taxon-name-part taxon-name-part-type="genus" reg="Paragaeumannomyces">Paragaeumannomyces</tp:taxon-name-part>
            </tp:taxon-name><tp:taxon-authority>Matsush., Matsush. Mycol. Mem. 10: 156. (2003) [2001]. Emend. Réblová &amp; A. N. Miller.</tp:taxon-authority></tp:nomenclature><tp:treatment-sec sec-type="type species" id="SECID0EVEAK"><title>Type species.</title><p><italic><tp:taxon-name><tp:taxon-name-part taxon-name-part-type="genus" reg="Paragaeumannomyces">Paragaeumannomyces</tp:taxon-name-part> <tp:taxon-name-part taxon-name-part-type="species" reg="sphaerocellularis">sphaerocellularis</tp:taxon-name-part></tp:taxon-name></italic> Matsush., Mycol. Mem. 10: 156. (2003) [2001].</p></tp:treatment-sec><tp:treatment-sec sec-type="description" id="SECID0EGFAK"><title>Description.</title><p>Teleomorph: Ascomata perithecial, non-stromatic, superficial, subglobose to conical, solitary, in small groups or aggregated, sometimes collapsing laterally upon drying, ranging from white, yellow-white, light fawn-grey, ginger-brown, reddish-brown, russet to dark brown, papillate, glabrous or setose, setae dark brown, acute, opaque, scattered over entire ascoma and/or clustered around the ostiole, centrum sometimes pink to pale red. Ostiole periphysate. Ascomatal wall three-layered; outer layer composed of thin-walled, globose, subglobose to polyhedral cells, sometimes containing pale purple pigment when fresh; middle layer composed of brick-like, dark brown cells with opaque walls; inner layer of flattened, thin-walled, subhyaline cells. Paraphyses persistent, branching, tapering. Asci unitunicate, 8-spored, cylindrical-fusiform, stipitate, apex with a non-amyloid apical annulus. Ascospores asymmetrical, cylindrical-filiform, slightly tapering towards the basal end, multiseptate, hyaline, occasionally light pink, with negative or positive dextrinoid reaction in Melzer’s reagent. Synanamorphs: <tp:taxon-name><tp:taxon-name-part taxon-name-part-type="genus" reg="Craspedodidymum">Craspedodidymum</tp:taxon-name-part></tp:taxon-name>-like. Conidiophores mononematous, semi-macronematous to micronematous, brown, septate, unbranched or reduced to single conidiogenous cells. Conidiogenous cells phialidic, obclavate or broadly lageniform, brown, with an apical opening; collarettes flared or cup-shaped. Conidia globose, subglobose, subangular to triangular, unicellular, hyaline, with setulae. <tp:taxon-name><tp:taxon-name-part taxon-name-part-type="genus" reg="Chloridium">Chloridium</tp:taxon-name-part></tp:taxon-name>-like. Conidiophores mononematous, macronematous, brown, septate, unbranched. Conidiogenous cells phialidic, cylindrical, subhyaline, elongating percurrently, with an apical opening; collarette indistinct or flared. Conidia globose, ovoid to clavate, unicellular, hyaline, non-setulate, accumulating in slimy droplets. [Characteristics of the synanamorphs adopted from <xref ref-type="bibr" rid="B45">Huhndorf and Fernández (2005)</xref>].</p></tp:treatment-sec><tp:treatment-sec sec-type="notes" id="SECID0E3FAK"><title>Notes.</title><p>The holotype of <italic><tp:taxon-name><tp:taxon-name-part taxon-name-part-type="genus" reg="Paragaeumannomyces">P.</tp:taxon-name-part> <tp:taxon-name-part taxon-name-part-type="species" reg="sphaerocellularis">sphaerocellularis</tp:taxon-name-part></tp:taxon-name></italic> (Japan, Schimizu-cho, Wakayama Pref., on decaying twig of unknown broadleaf tree, Apr. 2000, MFC-21077), the type species of <italic><tp:taxon-name><tp:taxon-name-part taxon-name-part-type="genus" reg="Paragaeumannomyces">Paragaeumannomyces</tp:taxon-name-part></tp:taxon-name></italic> (<xref ref-type="bibr" rid="B68">Matsushima 2003</xref>), was not available to us. A comparison of its protologue with our specimens and descriptions of other scolecosporous species of <italic><tp:taxon-name><tp:taxon-name-part taxon-name-part-type="genus" reg="Chaetosphaeria">Chaetosphaeria</tp:taxon-name-part></tp:taxon-name></italic> (<xref ref-type="bibr" rid="B8">Carroll and Munk 1964</xref>; <xref ref-type="bibr" rid="B45">Huhndorf and Fernández 2005</xref>; <xref ref-type="bibr" rid="B2">Atkinson et al. 2007</xref>; <xref ref-type="bibr" rid="B73">Perera et al. 2016</xref>), combined with phylogenetic analysis of the <abbrev xmlns:xlink="http://www.w3.org/1999/xlink" xlink:title="internal transcribed spacers" xlink:type="simple">ITS</abbrev>-<abbrev xmlns:xlink="http://www.w3.org/1999/xlink" xlink:title="28S ribosomal DNA gene" id="ABBRID0EPHAK" xlink:type="simple">28S</abbrev> sequences of 35 isolates, provided sufficient evidence to consider them congeneric. <italic><tp:taxon-name><tp:taxon-name-part taxon-name-part-type="genus" reg="Paragaeumannomyces">Paragaeumannomyces</tp:taxon-name-part></tp:taxon-name></italic> is proposed as the correct name for this morphologically and phylogenetically well-delimited group of chaetosphaeriaceous fungi. The width of the ascus is sometimes variable even within a single collection depending on the arrangement of ascospores in the sporiferous part, whether they are 2–3-seriate, 4-seriate end-to-end or in a fascicle.</p><p>Members of <italic><tp:taxon-name><tp:taxon-name-part taxon-name-part-type="genus" reg="Paragaeumannomyces">Paragaeumannomyces</tp:taxon-name-part></tp:taxon-name></italic> display a wide geographical distribution pattern; they have a predominantly pantropical distribution in Central America and Asia but were also encountered in the subtropical and temperate climate zones of Europe, Japan, New Zealand and North America.</p></tp:treatment-sec><ref-list><ref id="B45"><mixed-citation xmlns:xlink="http://www.w3.org/1999/xlink" xlink:type="simple"><person-group><name name-style="western"><surname>Huhndorf</surname><given-names>SM</given-names></name><name name-style="western"><surname>Fernández</surname><given-names>FA</given-names></name></person-group> (<year>2005</year>) <article-title>Teleomorph-anamorph connections: <italic><tp:taxon-name><tp:taxon-name-part taxon-name-part-type="genus">Chaetosphaeria</tp:taxon-name-part> <tp:taxon-name-part taxon-name-part-type="species">raciborskii</tp:taxon-name-part></tp:taxon-name></italic> and related species, and their <italic><tp:taxon-name><tp:taxon-name-part taxon-name-part-type="genus">Craspedodidymum</tp:taxon-name-part></tp:taxon-name></italic>-like anamorphs.</article-title><source>Fungal Diversity</source><volume>19</volume>: <fpage>23</fpage>–<lpage>49</lpage>.</mixed-citation></ref><ref id="B68"><mixed-citation xmlns:xlink="http://www.w3.org/1999/xlink" xlink:type="simple"><person-group><name name-style="western"><surname>Matsushima</surname><given-names>T</given-names></name></person-group> (<year>2003</year>) <article-title>[2001].</article-title><source>Matsushima mycological memoirs</source><volume>10</volume>: <fpage>1</fpage>–<lpage>214</lpage>.</mixed-citation></ref><ref id="B8"><mixed-citation xmlns:xlink="http://www.w3.org/1999/xlink" xlink:type="simple"><person-group><name name-style="western"><surname>Carroll</surname><given-names>GC</given-names></name><name name-style="western"><surname>Munk</surname><given-names>A</given-names></name></person-group> (<year>1964</year>) <article-title>Studies on lignicolous <tp:taxon-name><tp:taxon-name-part taxon-name-part-type="family">Sordariaceae</tp:taxon-name-part></tp:taxon-name>.</article-title><source>Mycologia</source><volume>56</volume>: <fpage>77</fpage>–<lpage>98</lpage>. <ext-link xlink:type="simple" ext-link-type="doi" xlink:href="10.1080/00275514.1964.12018085">https://doi.org/10.1080/00275514.1964.12018085</ext-link></mixed-citation></ref><ref id="B2"><mixed-citation xmlns:xlink="http://www.w3.org/1999/xlink" xlink:type="simple"><person-group><name name-style="western"><surname>Atkinson</surname><given-names>TJ</given-names></name><name name-style="western"><surname>Miller</surname><given-names>AN</given-names></name><name name-style="western"><surname>Huhndorf</surname><given-names>SM</given-names></name><name name-style="western"><surname>Orlovich</surname><given-names>DA</given-names></name></person-group> (<year>2007</year>) <article-title>Unusual new <italic><tp:taxon-name><tp:taxon-name-part taxon-name-part-type="genus">Chaetosphaeria</tp:taxon-name-part></tp:taxon-name></italic> species from New Zealand: intrafamilial diversity and elucidations of the <tp:taxon-name><tp:taxon-name-part taxon-name-part-type="family">Chaetosphaeriaceae</tp:taxon-name-part></tp:taxon-name>–<tp:taxon-name><tp:taxon-name-part taxon-name-part-type="family">Lasiosphaeriaceae</tp:taxon-name-part></tp:taxon-name> relationship (<tp:taxon-name><tp:taxon-name-part taxon-name-part-type="class">Sordariomycetes</tp:taxon-name-part></tp:taxon-name>, <tp:taxon-name><tp:taxon-name-part taxon-name-part-type="phylum">Ascomycotina</tp:taxon-name-part></tp:taxon-name>).</article-title><source>New Zealand Journal of Botany</source><volume>45</volume>: <fpage>685</fpage>–<lpage>706</lpage>. <ext-link xlink:type="simple" ext-link-type="doi" xlink:href="10.1080/00288250709509744">https://doi.org/10.1080/00288250709509744</ext-link></mixed-citation></ref><ref id="B73"><mixed-citation xmlns:xlink="http://www.w3.org/1999/xlink" xlink:type="simple"><person-group><name name-style="western"><surname>Perera</surname><given-names>RH</given-names></name><name name-style="western"><surname>Maharachchikumbura</surname><given-names>SSN</given-names></name><name name-style="western"><surname>Bhat</surname><given-names>JD</given-names></name><name name-style="western"><surname>Al-Sadi</surname><given-names>AM</given-names></name><name name-style="western"><surname>Liu</surname><given-names>JK</given-names></name><name name-style="western"><surname>Hyde</surname><given-names>KD</given-names></name><name name-style="western"><surname>Liu</surname><given-names>ZY</given-names></name></person-group> (<year>2016</year>) <article-title>New species of <italic><tp:taxon-name><tp:taxon-name-part taxon-name-part-type="genus">Thozetella</tp:taxon-name-part></tp:taxon-name></italic> and <italic><tp:taxon-name><tp:taxon-name-part taxon-name-part-type="genus">Chaetosphaeria</tp:taxon-name-part></tp:taxon-name></italic> and new records of <italic><tp:taxon-name><tp:taxon-name-part taxon-name-part-type="genus">Chaetosphaeria</tp:taxon-name-part></tp:taxon-name></italic> and <italic><tp:taxon-name><tp:taxon-name-part taxon-name-part-type="genus">Tainosphaeria</tp:taxon-name-part></tp:taxon-name></italic> from Thailand.</article-title><source>Mycosphere</source><volume>7</volume>: <fpage>1301</fpage>–<lpage>1321</lpage>. <ext-link xlink:type="simple" ext-link-type="doi" xlink:href="10.5943/mycosphere/7/9/5">https://doi.org/10.5943/mycosphere/7/9/5</ext-link></mixed-citation></ref></ref-list></tp:taxon-treatment>
