# Supplementary material for: Delimitation, new species and teleomorph-anamorph relationships in Codinaea, Dendrophoma, Paragaeumannomyces and Striatosphaeria (Chaetosphaeriaceae)
Source: MycoKeys. 2020 Oct 19;74:17–74. doi: 10.3897/mycokeys.74.57824 (PMC7588497; doi:10.3897/mycokeys.74.57824)
Supplement: XML Treatment for Paragaeumannomyces abietinus [file mycokeys.74.57824-treatment3.xml]

<!DOCTYPE tp:taxon-treatment
  PUBLIC "-//TaxonX//DTD Taxonomic Treatment Publishing DTD v0 20100105//EN" "tax-treatment-NSO.dtd">
<tp:taxon-treatment xmlns:tp="http://www.plazi.org/taxpub"><tp:treatment-meta><kwd-group><label>Taxon classification</label><kwd><named-content xmlns:xlink="http://www.w3.org/1999/xlink" content-type="kingdom">Fungi</named-content></kwd><kwd><named-content xmlns:xlink="http://www.w3.org/1999/xlink" content-type="order">Chaetosphaeriales</named-content></kwd><kwd><named-content xmlns:xlink="http://www.w3.org/1999/xlink" content-type="family">Chaetosphaeriaceae</named-content></kwd></kwd-group><mixed-citation publication-type="journal"><person-group><name><surname>Réblová</surname><given-names>Martina</given-names></name><name><surname>Nekvindová</surname><given-names>Jana</given-names></name><name><surname>Fournier</surname><given-names>Jacques</given-names></name><name><surname>Miller</surname><given-names>Andrew N.</given-names></name></person-group><article-title>Delimitation, new species and teleomorph-anamorph relationships in <italic><tp:taxon-name><tp:taxon-name-part taxon-name-part-type="genus" reg="Codinaea">Codinaea</tp:taxon-name-part></tp:taxon-name></italic>, <italic><tp:taxon-name><tp:taxon-name-part taxon-name-part-type="genus" reg="Dendrophoma">Dendrophoma</tp:taxon-name-part></tp:taxon-name></italic>, <italic><tp:taxon-name><tp:taxon-name-part taxon-name-part-type="genus" reg="Paragaeumannomyces">Paragaeumannomyces</tp:taxon-name-part></tp:taxon-name></italic> and <italic><tp:taxon-name><tp:taxon-name-part taxon-name-part-type="genus" reg="Striatosphaeria">Striatosphaeria</tp:taxon-name-part></tp:taxon-name></italic> (<tp:taxon-name><tp:taxon-name-part taxon-name-part-type="family">Chaetosphaeriaceae</tp:taxon-name-part></tp:taxon-name>)</article-title><source>MycoKeys</source><day>19</day><month>10</month><year>2020</year><volume>74</volume><fpage>17</fpage><lpage>74</lpage><pub-id pub-id-type="doi">10.3897/mycokeys.74.57824</pub-id></mixed-citation></tp:treatment-meta><tp:nomenclature><tp:taxon-name><object-id xmlns:xlink="http://www.w3.org/1999/xlink" content-type="arpha" xlink:type="simple">82B6D25F-DF0B-5E6E-8C85-4882CF07D200</object-id>
              <tp:taxon-name-part taxon-name-part-type="genus" reg="Paragaeumannomyces">Paragaeumannomyces</tp:taxon-name-part>
              <tp:taxon-name-part taxon-name-part-type="species" reg="abietinus">abietinus</tp:taxon-name-part>
              <object-id xmlns:xlink="http://www.w3.org/1999/xlink" content-type="mycobank" xlink:type="simple">836527</object-id>
            </tp:taxon-name><tp:taxon-authority>Réblová, J. Fourn. &amp; A.N. Mill.</tp:taxon-authority><tp:taxon-status xmlns:xlink="http://www.w3.org/1999/xlink" xlink:type="simple">sp. nov.</tp:taxon-status><xref ref-type="fig" rid="F4">Figure 4</xref></tp:nomenclature><tp:treatment-sec sec-type="Typification" id="SECID0EB3AK"><title>Typification.</title><p>France – Ariège • Pyrénées Mts., Ustou, Cirque de Cagateille, path up to the La Hillette lake, mixed <italic><tp:taxon-name><tp:taxon-name-part taxon-name-part-type="genus" reg="Abies">Abies</tp:taxon-name-part></tp:taxon-name></italic> forest; alt. 1550 m; 18 Jul. 2018; on decaying wood of a trunk of <italic><tp:taxon-name><tp:taxon-name-part taxon-name-part-type="genus" reg="Abies">Abies</tp:taxon-name-part> <tp:taxon-name-part taxon-name-part-type="species" reg="alba">alba</tp:taxon-name-part></tp:taxon-name></italic>; J. Fournier leg.; J.F. 18057 (<bold>holotype</bold>: <named-content xmlns:xlink="http://www.w3.org/1999/xlink" content-type="dwc:institutional_code" xlink:type="simple">PRA</named-content>-16323!, ex-type culture <named-content xmlns:xlink="http://www.w3.org/1999/xlink" content-type="dwc:institutional_code" xlink:type="simple">CBS</named-content> 145351).</p></tp:treatment-sec><tp:treatment-sec sec-type="etymology" id="SECID0EA4AK"><title>Etymology.</title><p>Referring to the host <italic><tp:taxon-name><tp:taxon-name-part taxon-name-part-type="genus" reg="Abies">Abies</tp:taxon-name-part> <tp:taxon-name-part taxon-name-part-type="species" reg="alba">alba</tp:taxon-name-part></tp:taxon-name></italic>.</p></tp:treatment-sec><tp:treatment-sec sec-type="description" id="SECID0ER4AK"><title>Description on the natural substrate.</title><p>Teleomorph: Ascomata perithecial, non-stromatic, superficial, solitary or in small groups, 350–450 μm diam, 360–500 μm high, broadly conical, collapsing laterally upon drying, finely roughened, dark reddish-brown, glabrous except for the black conical papilla, with dark brown, stiff, acute setae, 32–40 × 3–4 μm, densely clustered around the ostiole; centrum pink. Ostiole periphysate. Ascomatal wall leathery, three-layered. Outer layer of textura angularis, 33–58 μm thick, consisting of thin-walled, globose, subglobose to polyhedral, dark ginger-brown to reddish-brown cells, 6.5–11 μm diam, grading into smaller cells towards the exterior. Middle layer of textura prismatica, 18–25 μm thick, composed of thick-walled, polyhedral, dark brown, melanised cells. Inner layer of textura prismatica, 10–15 μm thick, composed of thin-walled, flattened and elongated hyaline cells. Paraphyses abundant, hyaline, sparsely branched, septate, 4.5–7 μm wide, tapering to 2–2.5 μm, longer than the asci. Asci (185–)195–240 × 12–14.5(–15.5) μm (mean ± <abbrev xmlns:xlink="http://www.w3.org/1999/xlink" xlink:title="standard deviation" id="ABBRID0EX4AK" xlink:type="simple">SD</abbrev> = 209.2 ± 12.0 × 14.1 ± 0.8 μm), (145–)155–205 µm (mean ± <abbrev xmlns:xlink="http://www.w3.org/1999/xlink" xlink:title="standard deviation" id="ABBRID0E24AK" xlink:type="simple">SD</abbrev> = 172.6 ± 14.3 μm) long in the sporiferous part, cylindrical-fusiform, stipitate, apically rounded, ascal apex non-amyloid with a distinct apical annulus 3–3.5 μm wide, 2–3 μm high. Ascospores (62–)65–87 × (3.5–)4–5.5 μm, filiform to cylindrical, straight or slightly curved to sigmoid, hyaline, light pink in mass, with dextrinoid reaction in Melzer’s reagent turning reddish-brown except for the end cells which remain hyaline, (5–)7–9(–11)-septate, septa often unevenly distributed, not constricted or slightly constricted at the septa, especially at the septa above and below the middle, asymmetrical, rounded at the apical end, tapering towards the basal end, with one or two guttules in each cell, 2–3-seriate or 4-seriate and partially overlapping or 4-seriate forming two fascicles end to end. Anamorph: Unknown.</p><fig id="F4" position="float" orientation="portrait"><object-id xmlns:xlink="http://www.w3.org/1999/xlink" content-type="doi" xlink:type="simple">10.3897/mycokeys.74.57824.figure4</object-id><object-id xmlns:xlink="http://www.w3.org/1999/xlink" content-type="arpha" xlink:type="simple">ADC2E5B8-FE1A-5F7D-B68C-BE0031FC09A6</object-id><label>Figure 4.</label><caption><p><italic><tp:taxon-name><tp:taxon-name-part taxon-name-part-type="genus" reg="Paragaeumannomyces">Paragaeumannomyces</tp:taxon-name-part> <tp:taxon-name-part taxon-name-part-type="species" reg="abietinus">abietinus</tp:taxon-name-part></tp:taxon-name></italic>. <bold>A, B</bold> ascomata <bold>C, D, F</bold> vertical section of ascomal wall <bold>E</bold> vertical section of the ascomal wall and papilla with apical setae <bold>G, H</bold> ascospores <bold>I, J</bold> asci <bold>K, L</bold> ascal apex with apical ring <bold>M</bold> paraphyses <bold>N</bold> colonies on <abbrev xmlns:xlink="http://www.w3.org/1999/xlink" xlink:title="cornmeal dextrose agar" id="ABBRID0EC6AK" xlink:type="simple">CMD</abbrev>, <abbrev xmlns:xlink="http://www.w3.org/1999/xlink" xlink:title="Modified Leonian’s agar" id="ABBRID0EG6AK" xlink:type="simple">MLA</abbrev>, <abbrev xmlns:xlink="http://www.w3.org/1999/xlink" xlink:title="oat-meal agar" id="ABBRID0EK6AK" xlink:type="simple">OA</abbrev> and <abbrev xmlns:xlink="http://www.w3.org/1999/xlink" xlink:title="potato-carrot agar" id="ABBRID0EO6AK" xlink:type="simple">PCA</abbrev> after 4 wk (from left to right). Images: <named-content xmlns:xlink="http://www.w3.org/1999/xlink" content-type="dwc:institutional_code" xlink:type="simple">PRA</named-content>-16327 (<bold>A</bold>); <named-content xmlns:xlink="http://www.w3.org/1999/xlink" content-type="dwc:institutional_code" xlink:type="simple">CBS</named-content> 145351 (<bold>B, F–L, N</bold>); <named-content xmlns:xlink="http://www.w3.org/1999/xlink" content-type="dwc:institutional_code" xlink:type="simple">PRA</named-content>-16324 (<bold>C</bold>); <named-content xmlns:xlink="http://www.w3.org/1999/xlink" content-type="dwc:institutional_code" xlink:type="simple">PRA</named-content>-16325 (<bold>D, E, M</bold>). Scale bars: 250 μm (<bold>A, B</bold>); 200 μm (<bold>C</bold>); 50 μm (<bold>D–F</bold>); 20 μm (<bold>I, J, M</bold>); 10 μm (<bold>G, H, K, L</bold>); 1 cm (<bold>N</bold>).</p></caption><graphic xmlns:xlink="http://www.w3.org/1999/xlink" xlink:href="mycokeys-74-017-g004.jpg" position="float" orientation="portrait" xlink:type="simple" id="oo_464285.jpg"><uri content-type="original_file" xlink:type="simple">https://binary.pensoft.net/fig/464285</uri></graphic></fig></tp:treatment-sec><tp:treatment-sec sec-type="description" id="SECID0E1ABK"><title>Culture characteristics.</title><p>On <abbrev xmlns:xlink="http://www.w3.org/1999/xlink" xlink:title="cornmeal dextrose agar" id="ABBRID0EABBK" xlink:type="simple">CMD</abbrev> colonies 10–11 mm diam, circular, slightly convex, margin entire to weakly fimbriate, lanose, beige-brown with a dark brown outer zone of submerged growth, dark brown pigment diffusing from the colony margin to agar; reverse dark brown to black. On <abbrev xmlns:xlink="http://www.w3.org/1999/xlink" xlink:title="Modified Leonian’s agar" id="ABBRID0EEBBK" xlink:type="simple">MLA</abbrev> colonies 12–15 mm diam, circular, slightly convex, margin entire, lanose, floccose, cobwebby at the margin, beige-brown with a dark brown outer zone of submerged growth, brown pigment diffusing from the colony margin to agar; reverse dark brown. On <abbrev xmlns:xlink="http://www.w3.org/1999/xlink" xlink:title="oat-meal agar" id="ABBRID0EIBBK" xlink:type="simple">OA</abbrev> colonies 8–9 mm diam, circular, convex, margin entire, lanose, beige-brown, with a paler outer ring; reverse brown. On <abbrev xmlns:xlink="http://www.w3.org/1999/xlink" xlink:title="potato-carrot agar" id="ABBRID0EMBBK" xlink:type="simple">PCA</abbrev> colonies 14–15 mm diam, circular, convex, margin entire, lanose, floccose, cobwebby towards the margin, beige, pale brown towards the margin; reverse brown. Sporulation absent on all media, even after prolonged incubation (&gt; 3 mo).</p></tp:treatment-sec><tp:treatment-sec sec-type="Other specimen examined" id="SECID0EQBBK"><title>Other specimen examined.</title><p>Ukraine • Carpathian Mts., Kvasi, Bliznica near Rachiv, right bank of the upper flow of the Tisa river; alt. 1000 m; 28 Jun. 1997; on decaying wood of <italic><tp:taxon-name><tp:taxon-name-part taxon-name-part-type="genus" reg="Abies">Abies</tp:taxon-name-part> <tp:taxon-name-part taxon-name-part-type="species" reg="alba">alba</tp:taxon-name-part></tp:taxon-name></italic>; M. Réblová leg.; M.R. 946 (<named-content xmlns:xlink="http://www.w3.org/1999/xlink" content-type="dwc:institutional_code" xlink:type="simple">PRA</named-content>-16324). • <italic>Ibid.</italic>; M.R. 947 (<named-content xmlns:xlink="http://www.w3.org/1999/xlink" content-type="dwc:institutional_code" xlink:type="simple">PRA</named-content>-16325). • <italic>Ibid.</italic>; M.R. 959 (<named-content xmlns:xlink="http://www.w3.org/1999/xlink" content-type="dwc:institutional_code" xlink:type="simple">PRA</named-content>-16326). Ukraine • Carpathian Mts., Massif Boržava, Guklivij; 21 Jul. 1998; on decaying wood of <italic><tp:taxon-name><tp:taxon-name-part taxon-name-part-type="genus" reg="Abies">Abies</tp:taxon-name-part> <tp:taxon-name-part taxon-name-part-type="species" reg="alba">alba</tp:taxon-name-part></tp:taxon-name></italic>; M. Réblová leg.; M.R. 1309 (<named-content xmlns:xlink="http://www.w3.org/1999/xlink" content-type="dwc:institutional_code" xlink:type="simple">PRA</named-content>-16327).</p></tp:treatment-sec><tp:treatment-sec sec-type="habitat" id="SECID0EEDBK"><title>Habitat and distribution.</title><p>All specimens of <italic><tp:taxon-name><tp:taxon-name-part taxon-name-part-type="genus" reg="Paragaeumannomyces">P.</tp:taxon-name-part> <tp:taxon-name-part taxon-name-part-type="species" reg="abietinus">abietinus</tp:taxon-name-part></tp:taxon-name></italic> occur on decaying wood of <italic><tp:taxon-name><tp:taxon-name-part taxon-name-part-type="genus" reg="Abies">Abies</tp:taxon-name-part> <tp:taxon-name-part taxon-name-part-type="species" reg="alba">alba</tp:taxon-name-part></tp:taxon-name></italic>. The species has been collected in mountain areas and is known in Europe in France and Ukraine.</p></tp:treatment-sec><tp:treatment-sec sec-type="notes" id="SECID0EAEBK"><title>Notes.</title><p>Attempts to cultivate this species were unsuccessful for the Ukrainian specimens; the ascospores germinated over five days with long inflated germ tubes from both ends but did not grow after isolation on agar medium. The axenic culture derived from the ascospore isolate of the French material yielded sterile mycelium only.</p><p><italic><tp:taxon-name><tp:taxon-name-part taxon-name-part-type="genus" reg="Paragaeumannomyces">Paragaeumannomyces</tp:taxon-name-part> <tp:taxon-name-part taxon-name-part-type="species" reg="abietinus">abietinus</tp:taxon-name-part></tp:taxon-name></italic> is similar to <italic><tp:taxon-name><tp:taxon-name-part taxon-name-part-type="genus" reg="Paragaeumannomyces">P.</tp:taxon-name-part> <tp:taxon-name-part taxon-name-part-type="species" reg="rubicundus">rubicundus</tp:taxon-name-part></tp:taxon-name></italic> and <italic><tp:taxon-name><tp:taxon-name-part taxon-name-part-type="genus" reg="Paragaeumannomyces">P.</tp:taxon-name-part> <tp:taxon-name-part taxon-name-part-type="species" reg="lapazianus">lapazianus</tp:taxon-name-part></tp:taxon-name></italic> in reddish-brown ascomata, the arrangement of setae around the ostiole and distribution in the north temperate region. <italic><tp:taxon-name><tp:taxon-name-part taxon-name-part-type="genus" reg="Paragaeumannomyces">Paragaeumannomyces</tp:taxon-name-part> <tp:taxon-name-part taxon-name-part-type="species" reg="rubicundus">rubicundus</tp:taxon-name-part></tp:taxon-name></italic> (<xref ref-type="bibr" rid="B45">Huhndorf and Fernández 2005</xref>) can be distinguished from the present species in having 7-septate, longer (80–100 × 3.5–4.2 μm) ascospores and red surface crystals; <italic><tp:taxon-name><tp:taxon-name-part taxon-name-part-type="genus" reg="Paragaeumannomyces">P.</tp:taxon-name-part> <tp:taxon-name-part taxon-name-part-type="species" reg="lapazianus">lapazianus</tp:taxon-name-part></tp:taxon-name></italic> has 7-septate ascospores and a broader range of ascospore lengths including shorter and broader ascospores [(45–)50–100(–120) × (3–)4.5–6(–7) µm] and larger ascomata [(400–)500–950 µm diam, 525–825(–1025) µm high]. In the <abbrev xmlns:xlink="http://www.w3.org/1999/xlink" xlink:title="internal transcribed spacers" xlink:type="simple">ITS</abbrev>-<abbrev xmlns:xlink="http://www.w3.org/1999/xlink" xlink:title="28S ribosomal DNA gene" id="ABBRID0ECGBK" xlink:type="simple">28S</abbrev> phylogenetic tree (Fig. <xref ref-type="fig" rid="F2">2</xref>), <italic><tp:taxon-name><tp:taxon-name-part taxon-name-part-type="genus" reg="Paragaeumannomyces">P.</tp:taxon-name-part> <tp:taxon-name-part taxon-name-part-type="species" reg="abietinus">abietinus</tp:taxon-name-part></tp:taxon-name></italic> was clustered with <italic><tp:taxon-name><tp:taxon-name-part taxon-name-part-type="genus" reg="Paragaeumannomyces">P.</tp:taxon-name-part> <tp:taxon-name-part taxon-name-part-type="species" reg="granulatus">granulatus</tp:taxon-name-part></tp:taxon-name></italic> (New Zealand) and <italic><tp:taxon-name><tp:taxon-name-part taxon-name-part-type="genus" reg="Paragaeumannomyces">P.</tp:taxon-name-part> <tp:taxon-name-part taxon-name-part-type="species" reg="smokiensis">smokiensis</tp:taxon-name-part></tp:taxon-name></italic> (USA). These species are morphologically highly similar; they share glabrous, dark brown to reddish-brown ascomata except for the black papilla containing short, appressed setae, and ascospores exhibiting a dextrinoid reaction in Melzer’s reagent. <italic><tp:taxon-name><tp:taxon-name-part taxon-name-part-type="genus" reg="Paragaeumannomyces">Paragaeumannomyces</tp:taxon-name-part> <tp:taxon-name-part taxon-name-part-type="species" reg="granulatus">granulatus</tp:taxon-name-part></tp:taxon-name></italic> differs from <italic><tp:taxon-name><tp:taxon-name-part taxon-name-part-type="genus" reg="Paragaeumannomyces">P.</tp:taxon-name-part> <tp:taxon-name-part taxon-name-part-type="species" reg="abietinus">abietinus</tp:taxon-name-part></tp:taxon-name></italic> in longer [(90–)95–123.5 μm], (7–)11–13-septate ascospores, while <italic><tp:taxon-name><tp:taxon-name-part taxon-name-part-type="genus" reg="Paragaeumannomyces">P.</tp:taxon-name-part> <tp:taxon-name-part taxon-name-part-type="species" reg="smokiensis">smokiensis</tp:taxon-name-part></tp:taxon-name></italic> is distinguished from the latter species by shorter and slightly narrower asci [(134–)140–174(–189) × 11–13(–14) μm] and ascospores with more septa (9–11-septate).</p></tp:treatment-sec><tp:treatment-sec><!--Section generated to contain objects referenced in tp:taxon-treatment.--><fig id="F2" position="float" orientation="portrait"><object-id xmlns:xlink="http://www.w3.org/1999/xlink" content-type="doi" xlink:type="simple">10.3897/mycokeys.74.57824.figure2</object-id><object-id xmlns:xlink="http://www.w3.org/1999/xlink" content-type="arpha" xlink:type="simple">FA1A0969-EF78-5F46-BFD4-FB3D0CFC127D</object-id><label>Figure 2.</label><caption><p>Combined phylogeny using <abbrev xmlns:xlink="http://www.w3.org/1999/xlink" xlink:title="internal transcribed spacers" xlink:type="simple">ITS</abbrev> and <abbrev xmlns:xlink="http://www.w3.org/1999/xlink" xlink:title="28S ribosomal DNA gene" id="ABBRID0EZUDI" xlink:type="simple">28S</abbrev> of 35 members of <italic><tp:taxon-name><tp:taxon-name-part taxon-name-part-type="genus" reg="Paragaeumannomyces">Paragaeumannomyces</tp:taxon-name-part></tp:taxon-name></italic>. Species names given in bold are new species; T and PT indicate ex-type and ex-paratype strains. Thickened branches indicate branch support with <abbrev xmlns:xlink="http://www.w3.org/1999/xlink" xlink:title="Maximum Likelihood" id="ABBRID0EEVDI" xlink:type="simple">ML</abbrev><abbrev xmlns:xlink="http://www.w3.org/1999/xlink" xlink:title="bootstrapping" id="ABBRID0EIVDI" xlink:type="simple">BS</abbrev> = 100%, <abbrev xmlns:xlink="http://www.w3.org/1999/xlink" xlink:title="posterior probabilities" id="ABBRID0EMVDI" xlink:type="simple">PP</abbrev> values = 1.0 and <abbrev xmlns:xlink="http://www.w3.org/1999/xlink" xlink:title="Maximum Parsimony" id="ABBRID0EQVDI" xlink:type="simple">MP</abbrev> = 100 %. Branch support of nodes ≥ 75 % <abbrev xmlns:xlink="http://www.w3.org/1999/xlink" xlink:title="Maximum Likelihood" id="ABBRID0EUVDI" xlink:type="simple">ML</abbrev> and <abbrev xmlns:xlink="http://www.w3.org/1999/xlink" xlink:title="Maximum Parsimony" id="ABBRID0EYVDI" xlink:type="simple">MP</abbrev><abbrev xmlns:xlink="http://www.w3.org/1999/xlink" xlink:title="bootstrapping" id="ABBRID0E3VDI" xlink:type="simple">BS</abbrev>, and ≥ 0.95 <abbrev xmlns:xlink="http://www.w3.org/1999/xlink" xlink:title="posterior probabilities" id="ABBRID0EAWDI" xlink:type="simple">PP</abbrev> is indicated above branches.</p></caption><graphic xmlns:xlink="http://www.w3.org/1999/xlink" xlink:href="mycokeys-74-017-g002.jpg" position="float" orientation="portrait" xlink:type="simple" id="oo_464283.jpg"><uri content-type="original_file" xlink:type="simple">https://binary.pensoft.net/fig/464283</uri></graphic></fig></tp:treatment-sec><ref-list><ref id="B45"><mixed-citation xmlns:xlink="http://www.w3.org/1999/xlink" xlink:type="simple"><person-group><name name-style="western"><surname>Huhndorf</surname><given-names>SM</given-names></name><name name-style="western"><surname>Fernández</surname><given-names>FA</given-names></name></person-group> (<year>2005</year>) <article-title>Teleomorph-anamorph connections: <italic><tp:taxon-name><tp:taxon-name-part taxon-name-part-type="genus">Chaetosphaeria</tp:taxon-name-part> <tp:taxon-name-part taxon-name-part-type="species">raciborskii</tp:taxon-name-part></tp:taxon-name></italic> and related species, and their <italic><tp:taxon-name><tp:taxon-name-part taxon-name-part-type="genus">Craspedodidymum</tp:taxon-name-part></tp:taxon-name></italic>-like anamorphs.</article-title><source>Fungal Diversity</source><volume>19</volume>: <fpage>23</fpage>–<lpage>49</lpage>.</mixed-citation></ref></ref-list></tp:taxon-treatment>
