# Supplementary material for: Delimitation, new species and teleomorph-anamorph relationships in Codinaea, Dendrophoma, Paragaeumannomyces and Striatosphaeria (Chaetosphaeriaceae)
Source: MycoKeys. 2020 Oct 19;74:17–74. doi: 10.3897/mycokeys.74.57824 (PMC7588497; doi:10.3897/mycokeys.74.57824)
Supplement: XML Treatment for Paragaeumannomyces elegans [file mycokeys.74.57824-treatment6.xml]

<!DOCTYPE tp:taxon-treatment
  PUBLIC "-//TaxonX//DTD Taxonomic Treatment Publishing DTD v0 20100105//EN" "tax-treatment-NSO.dtd">
<tp:taxon-treatment xmlns:tp="http://www.plazi.org/taxpub"><tp:treatment-meta><kwd-group><label>Taxon classification</label><kwd><named-content xmlns:xlink="http://www.w3.org/1999/xlink" content-type="kingdom">Fungi</named-content></kwd><kwd><named-content xmlns:xlink="http://www.w3.org/1999/xlink" content-type="order">Chaetosphaeriales</named-content></kwd><kwd><named-content xmlns:xlink="http://www.w3.org/1999/xlink" content-type="family">Chaetosphaeriaceae</named-content></kwd></kwd-group><mixed-citation publication-type="journal"><person-group><name><surname>Réblová</surname><given-names>Martina</given-names></name><name><surname>Nekvindová</surname><given-names>Jana</given-names></name><name><surname>Fournier</surname><given-names>Jacques</given-names></name><name><surname>Miller</surname><given-names>Andrew N.</given-names></name></person-group><article-title>Delimitation, new species and teleomorph-anamorph relationships in <italic><tp:taxon-name><tp:taxon-name-part taxon-name-part-type="genus" reg="Codinaea">Codinaea</tp:taxon-name-part></tp:taxon-name></italic>, <italic><tp:taxon-name><tp:taxon-name-part taxon-name-part-type="genus" reg="Dendrophoma">Dendrophoma</tp:taxon-name-part></tp:taxon-name></italic>, <italic><tp:taxon-name><tp:taxon-name-part taxon-name-part-type="genus" reg="Paragaeumannomyces">Paragaeumannomyces</tp:taxon-name-part></tp:taxon-name></italic> and <italic><tp:taxon-name><tp:taxon-name-part taxon-name-part-type="genus" reg="Striatosphaeria">Striatosphaeria</tp:taxon-name-part></tp:taxon-name></italic> (<tp:taxon-name><tp:taxon-name-part taxon-name-part-type="family">Chaetosphaeriaceae</tp:taxon-name-part></tp:taxon-name>)</article-title><source>MycoKeys</source><day>19</day><month>10</month><year>2020</year><volume>74</volume><fpage>17</fpage><lpage>74</lpage><pub-id pub-id-type="doi">10.3897/mycokeys.74.57824</pub-id></mixed-citation></tp:treatment-meta><tp:nomenclature><tp:taxon-name><object-id xmlns:xlink="http://www.w3.org/1999/xlink" content-type="arpha" xlink:type="simple">4AAE0649-8AE3-55AD-BEB3-ADA68B12DFBF</object-id>
              <tp:taxon-name-part taxon-name-part-type="genus" reg="Paragaeumannomyces">Paragaeumannomyces</tp:taxon-name-part>
              <tp:taxon-name-part taxon-name-part-type="species" reg="elegans">elegans</tp:taxon-name-part>
              <object-id xmlns:xlink="http://www.w3.org/1999/xlink" content-type="mycobank" xlink:type="simple">836530</object-id>
            </tp:taxon-name><tp:taxon-authority>Réblová &amp; A.N. Mill.</tp:taxon-authority><tp:taxon-status xmlns:xlink="http://www.w3.org/1999/xlink" xlink:type="simple">sp. nov.</tp:taxon-status><xref ref-type="fig" rid="F6">Figure 6</xref></tp:nomenclature><tp:treatment-sec sec-type="Typification" id="SECID0EGZBK"><title>Typification.</title><p>New Zealand – West Coast • Westland District, Mount Aspiring National Park, Haast, Roaring Billy track; 22 Mar. 2005; on decaying wood; M. Réblová leg.; M.R. 3295/NZ 566A (<bold>holotype</bold>: <abbrev xmlns:xlink="http://www.w3.org/1999/xlink" content-type="institution" xlink:title="New Zealand Fungarium" id="ABBRID0EOZBK" xlink:type="simple">PDD</abbrev> 118740!).</p></tp:treatment-sec><tp:treatment-sec sec-type="etymology" id="SECID0ETZBK"><title>Etymology.</title><p><italic>Elegans</italic> (L) elegant, referring to elegant and lovely ascomata adorned with setae.</p></tp:treatment-sec><tp:treatment-sec sec-type="description" id="SECID0EA1BK"><title>Description on the natural substrate.</title><p>Teleomorph: Ascomata perithecial, non-stromatic, superficial, in small groups, often gregarious, 290–350 μm diam, 280–350 μm high, subglobose to slightly conical, dully glossy, brown with a light grey tinge except for the tiny black papilla composed of thick-walled, dark brown cells, ascomata densely setose, setae 28–60 × 4.5–6 μm, stiff, acute, dark brown, thick-walled, opaque. Ostiole periphysate. Ascomatal wall leathery, three-layered. Outer layer of textura angularis, 33–41 μm thick, consisting of thin-walled, globose to subglobose to polyhedral, reddish-brown cells ca. 5–12 μm diam. Middle layer of textura prismatica, 9.5–18 μm thick, composed of thick-walled, polyhedral, elongated, dark brown, melanised cells. Inner layer of textura prismatica, 5–8 μm thick, composed of thin-walled, flattened and elongated hyaline cells. Paraphyses abundant, hyaline, sparsely branched, septate, 3.5–5 μm wide, tapering to ca. 2 μm, longer than the asci. Asci (152–)174–221(–227) × 10.5–15(–20) μm (mean ± <abbrev xmlns:xlink="http://www.w3.org/1999/xlink" xlink:title="standard deviation" id="ABBRID0EG1BK" xlink:type="simple">SD</abbrev> = 204.8 ± 13.7 × 12.3 ± 1.5 μm), (129–)141–197(–204) μm (mean ± <abbrev xmlns:xlink="http://www.w3.org/1999/xlink" xlink:title="standard deviation" id="ABBRID0EK1BK" xlink:type="simple">SD</abbrev> = 168.2 ± 17.2 μm) long in the sporiferous part, cylindrical-fusiform, stipitate, apically rounded, ascal apex non-amyloid with a distinct apical annulus 2.5–3 μm wide, 2–2.5 μm high. Ascospores (57.5–)60–73(–75) × (3.5–)4–4.5(–5) μm (mean ± <abbrev xmlns:xlink="http://www.w3.org/1999/xlink" xlink:title="standard deviation" id="ABBRID0EO1BK" xlink:type="simple">SD</abbrev> = 65.5 ± 3.2 × 4.1 ± 0.2 μm), filiform to cylindrical, straight or slightly curved to sigmoid, hyaline, with negative or very weak dextrinoid reaction in Melzer’s reagent, 7–septate, septa usually obscured by large guttules, not constricted at the septa, asymmetrical, rounded at the apical end, slightly tapering towards the basal end, with one or two guttules in each cell, 2–3-seriate or 3–4-seriate, partially overlapping. Anamorph: Unknown.</p><fig id="F6" position="float" orientation="portrait"><object-id xmlns:xlink="http://www.w3.org/1999/xlink" content-type="doi" xlink:type="simple">10.3897/mycokeys.74.57824.figure6</object-id><object-id xmlns:xlink="http://www.w3.org/1999/xlink" content-type="arpha" xlink:type="simple">06FD8D5B-9742-50FE-8ABF-E2753E347430</object-id><label>Figure 6.</label><caption><p><italic><tp:taxon-name><tp:taxon-name-part taxon-name-part-type="genus" reg="Paragaeumannomyces">Paragaeumannomyces</tp:taxon-name-part> <tp:taxon-name-part taxon-name-part-type="species" reg="elegans">elegans</tp:taxon-name-part></tp:taxon-name></italic>. <bold>A, B</bold> ascomata <bold>C</bold> vertical section of ascomal wall <bold>D</bold> ascal apex with apical annulus <bold>E–G</bold> asci <bold>H</bold> ascospores <bold>I</bold> paraphyses. Images: <abbrev xmlns:xlink="http://www.w3.org/1999/xlink" content-type="institution" xlink:title="New Zealand Fungarium" id="ABBRID0ER2BK" xlink:type="simple">PDD</abbrev> 118740 (<bold>A, B, D, H, I</bold>); <abbrev xmlns:xlink="http://www.w3.org/1999/xlink" content-type="institution" xlink:title="New Zealand Fungarium" id="ABBRID0EY2BK" xlink:type="simple">PDD</abbrev> 118741 (<bold>C, E–G</bold>). Scale bars: 250 μm (<bold>A, B</bold>); 20 μm (<bold>C</bold>); 10 μm (<bold>D–I</bold>).</p></caption><graphic xmlns:xlink="http://www.w3.org/1999/xlink" xlink:href="mycokeys-74-017-g006.jpg" position="float" orientation="portrait" xlink:type="simple" id="oo_464287.jpg"><uri content-type="original_file" xlink:type="simple">https://binary.pensoft.net/fig/464287</uri></graphic></fig></tp:treatment-sec><tp:treatment-sec sec-type="Other specimen examined" id="SECID0EK3BK"><title>Other specimen examined.</title><p>New Zealand – Otago • Clutha District, The Catlins, Catlins Coastal Rain Forest Park, MacLennan Range, Lake Wilkie Walk; 17 Mar. 2005; on decaying wood of a branch; M. Réblová leg.; M.R. 3289/NZ 549 (<abbrev xmlns:xlink="http://www.w3.org/1999/xlink" content-type="institution" xlink:title="New Zealand Fungarium" id="ABBRID0EQ3BK" xlink:type="simple">PDD</abbrev> 118742). – West Coast • Westland District, Ship Creek Point, Kahikatea Swamp Forest walk; 8 Mar. 2003; on decaying wood; M. Réblová leg.; M.R. 2819/NZ 329 (<abbrev xmlns:xlink="http://www.w3.org/1999/xlink" content-type="institution" xlink:title="New Zealand Fungarium" id="ABBRID0EV3BK" xlink:type="simple">PDD</abbrev> 118741). – West Coast • Westland District, Ross, Totara Valley Road, 12 Apr. 2005; on decaying wood; M. Réblová leg.; M.R. 3486/NZ 775 (<abbrev xmlns:xlink="http://www.w3.org/1999/xlink" content-type="institution" xlink:title="New Zealand Fungarium" id="ABBRID0E13BK" xlink:type="simple">PDD</abbrev> 118743).</p></tp:treatment-sec><tp:treatment-sec sec-type="habitat" id="SECID0E63BK"><title>Habitat and distribution.</title><p>The present species is a saprobe on decaying wood of <italic><tp:taxon-name><tp:taxon-name-part taxon-name-part-type="genus" reg="Nothofagus">Nothofagus</tp:taxon-name-part></tp:taxon-name></italic> sp. and other unidentified hosts, known from New Zealand (<xref ref-type="bibr" rid="B2">Atkinson et al. 2007</xref>; this study).</p></tp:treatment-sec><tp:treatment-sec sec-type="notes" id="SECID0EQ4BK"><title>Notes.</title><p><italic><tp:taxon-name><tp:taxon-name-part taxon-name-part-type="genus" reg="Paragaeumannomyces">Paragaeumannomyces</tp:taxon-name-part> <tp:taxon-name-part taxon-name-part-type="species" reg="elegans">elegans</tp:taxon-name-part></tp:taxon-name></italic> is distinguishable from other members of the genus by densely setose, dull glistening brown ascomata with a light grey tinge, which gives them an almost grey appearance when dried. The new species resembles <italic><tp:taxon-name><tp:taxon-name-part taxon-name-part-type="genus" reg="Paragaeumannomyces">P.</tp:taxon-name-part> <tp:taxon-name-part taxon-name-part-type="species" reg="garethjonesii">garethjonesii</tp:taxon-name-part></tp:taxon-name></italic> (<xref ref-type="bibr" rid="B73">Perera et al. 2016</xref>) and <italic><tp:taxon-name><tp:taxon-name-part taxon-name-part-type="genus" reg="Paragaeumannomyces">P.</tp:taxon-name-part> <tp:taxon-name-part taxon-name-part-type="species" reg="panamensis">panamensis</tp:taxon-name-part></tp:taxon-name></italic> (<xref ref-type="bibr" rid="B45">Huhndorf and Fernández 2005</xref>) in 7-septate ascospores and setose ascomata with acute, stiff, opaque setae scattered over the entire surface, but differs from them in larger ascomata, asci and wider ascospores (for a detailed comparison see the key).</p><p>Comparison of the <abbrev xmlns:xlink="http://www.w3.org/1999/xlink" xlink:title="internal transcribed spacers" xlink:type="simple">ITS</abbrev> sequence of the holotype of <italic><tp:taxon-name><tp:taxon-name-part taxon-name-part-type="genus" reg="Paragaeumannomyces">P.</tp:taxon-name-part> <tp:taxon-name-part taxon-name-part-type="species" reg="elegans">elegans</tp:taxon-name-part></tp:taxon-name></italic> with available <italic><tp:taxon-name><tp:taxon-name-part taxon-name-part-type="genus" reg="Paragaeumannomyces">Paragaeumannomyces</tp:taxon-name-part></tp:taxon-name></italic> sequences revealed 100 % sequence similarity with a specimen <abbrev xmlns:xlink="http://www.w3.org/1999/xlink" content-type="institution" xlink:title="New Zealand Fungarium" id="ABBRID0ET6BK" xlink:type="simple">PDD</abbrev> 92561 (New Zealand, Taupo, Ohakune, <abbrev xmlns:xlink="http://www.w3.org/1999/xlink" xlink:title="internal transcribed spacers" xlink:type="simple">ITS</abbrev>: <ext-link xmlns:xlink="http://www.w3.org/1999/xlink" ext-link-type="gen" xlink:href="EUO37895" xlink:type="simple">EUO37895</ext-link>) tentatively identified as <italic><tp:taxon-name><tp:taxon-name-part taxon-name-part-type="genus" reg="Paragaeumannomyces">P.</tp:taxon-name-part> <tp:taxon-name-part taxon-name-part-type="species" reg="raciborskii">raciborskii</tp:taxon-name-part></tp:taxon-name></italic> (<xref ref-type="bibr" rid="B2">Atkinson et al. 2007</xref>) (Fig. <xref ref-type="fig" rid="F2">2</xref>).</p></tp:treatment-sec><tp:treatment-sec><!--Section generated to contain objects referenced in tp:taxon-treatment.--><fig id="F2" position="float" orientation="portrait"><object-id xmlns:xlink="http://www.w3.org/1999/xlink" content-type="doi" xlink:type="simple">10.3897/mycokeys.74.57824.figure2</object-id><object-id xmlns:xlink="http://www.w3.org/1999/xlink" content-type="arpha" xlink:type="simple">FA1A0969-EF78-5F46-BFD4-FB3D0CFC127D</object-id><label>Figure 2.</label><caption><p>Combined phylogeny using <abbrev xmlns:xlink="http://www.w3.org/1999/xlink" xlink:title="internal transcribed spacers" xlink:type="simple">ITS</abbrev> and <abbrev xmlns:xlink="http://www.w3.org/1999/xlink" xlink:title="28S ribosomal DNA gene" id="ABBRID0EZUDI" xlink:type="simple">28S</abbrev> of 35 members of <italic><tp:taxon-name><tp:taxon-name-part taxon-name-part-type="genus" reg="Paragaeumannomyces">Paragaeumannomyces</tp:taxon-name-part></tp:taxon-name></italic>. Species names given in bold are new species; T and PT indicate ex-type and ex-paratype strains. Thickened branches indicate branch support with <abbrev xmlns:xlink="http://www.w3.org/1999/xlink" xlink:title="Maximum Likelihood" id="ABBRID0EEVDI" xlink:type="simple">ML</abbrev><abbrev xmlns:xlink="http://www.w3.org/1999/xlink" xlink:title="bootstrapping" id="ABBRID0EIVDI" xlink:type="simple">BS</abbrev> = 100%, <abbrev xmlns:xlink="http://www.w3.org/1999/xlink" xlink:title="posterior probabilities" id="ABBRID0EMVDI" xlink:type="simple">PP</abbrev> values = 1.0 and <abbrev xmlns:xlink="http://www.w3.org/1999/xlink" xlink:title="Maximum Parsimony" id="ABBRID0EQVDI" xlink:type="simple">MP</abbrev> = 100 %. Branch support of nodes ≥ 75 % <abbrev xmlns:xlink="http://www.w3.org/1999/xlink" xlink:title="Maximum Likelihood" id="ABBRID0EUVDI" xlink:type="simple">ML</abbrev> and <abbrev xmlns:xlink="http://www.w3.org/1999/xlink" xlink:title="Maximum Parsimony" id="ABBRID0EYVDI" xlink:type="simple">MP</abbrev><abbrev xmlns:xlink="http://www.w3.org/1999/xlink" xlink:title="bootstrapping" id="ABBRID0E3VDI" xlink:type="simple">BS</abbrev>, and ≥ 0.95 <abbrev xmlns:xlink="http://www.w3.org/1999/xlink" xlink:title="posterior probabilities" id="ABBRID0EAWDI" xlink:type="simple">PP</abbrev> is indicated above branches.</p></caption><graphic xmlns:xlink="http://www.w3.org/1999/xlink" xlink:href="mycokeys-74-017-g002.jpg" position="float" orientation="portrait" xlink:type="simple" id="oo_464283.jpg"><uri content-type="original_file" xlink:type="simple">https://binary.pensoft.net/fig/464283</uri></graphic></fig></tp:treatment-sec><ref-list><ref id="B2"><mixed-citation xmlns:xlink="http://www.w3.org/1999/xlink" xlink:type="simple"><person-group><name name-style="western"><surname>Atkinson</surname><given-names>TJ</given-names></name><name name-style="western"><surname>Miller</surname><given-names>AN</given-names></name><name name-style="western"><surname>Huhndorf</surname><given-names>SM</given-names></name><name name-style="western"><surname>Orlovich</surname><given-names>DA</given-names></name></person-group> (<year>2007</year>) <article-title>Unusual new <italic><tp:taxon-name><tp:taxon-name-part taxon-name-part-type="genus">Chaetosphaeria</tp:taxon-name-part></tp:taxon-name></italic> species from New Zealand: intrafamilial diversity and elucidations of the <tp:taxon-name><tp:taxon-name-part taxon-name-part-type="family">Chaetosphaeriaceae</tp:taxon-name-part></tp:taxon-name>–<tp:taxon-name><tp:taxon-name-part taxon-name-part-type="family">Lasiosphaeriaceae</tp:taxon-name-part></tp:taxon-name> relationship (<tp:taxon-name><tp:taxon-name-part taxon-name-part-type="class">Sordariomycetes</tp:taxon-name-part></tp:taxon-name>, <tp:taxon-name><tp:taxon-name-part taxon-name-part-type="phylum">Ascomycotina</tp:taxon-name-part></tp:taxon-name>).</article-title><source>New Zealand Journal of Botany</source><volume>45</volume>: <fpage>685</fpage>–<lpage>706</lpage>. <ext-link xlink:type="simple" ext-link-type="doi" xlink:href="10.1080/00288250709509744">https://doi.org/10.1080/00288250709509744</ext-link></mixed-citation></ref><ref id="B73"><mixed-citation xmlns:xlink="http://www.w3.org/1999/xlink" xlink:type="simple"><person-group><name name-style="western"><surname>Perera</surname><given-names>RH</given-names></name><name name-style="western"><surname>Maharachchikumbura</surname><given-names>SSN</given-names></name><name name-style="western"><surname>Bhat</surname><given-names>JD</given-names></name><name name-style="western"><surname>Al-Sadi</surname><given-names>AM</given-names></name><name name-style="western"><surname>Liu</surname><given-names>JK</given-names></name><name name-style="western"><surname>Hyde</surname><given-names>KD</given-names></name><name name-style="western"><surname>Liu</surname><given-names>ZY</given-names></name></person-group> (<year>2016</year>) <article-title>New species of <italic><tp:taxon-name><tp:taxon-name-part taxon-name-part-type="genus">Thozetella</tp:taxon-name-part></tp:taxon-name></italic> and <italic><tp:taxon-name><tp:taxon-name-part taxon-name-part-type="genus">Chaetosphaeria</tp:taxon-name-part></tp:taxon-name></italic> and new records of <italic><tp:taxon-name><tp:taxon-name-part taxon-name-part-type="genus">Chaetosphaeria</tp:taxon-name-part></tp:taxon-name></italic> and <italic><tp:taxon-name><tp:taxon-name-part taxon-name-part-type="genus">Tainosphaeria</tp:taxon-name-part></tp:taxon-name></italic> from Thailand.</article-title><source>Mycosphere</source><volume>7</volume>: <fpage>1301</fpage>–<lpage>1321</lpage>. <ext-link xlink:type="simple" ext-link-type="doi" xlink:href="10.5943/mycosphere/7/9/5">https://doi.org/10.5943/mycosphere/7/9/5</ext-link></mixed-citation></ref><ref id="B45"><mixed-citation xmlns:xlink="http://www.w3.org/1999/xlink" xlink:type="simple"><person-group><name name-style="western"><surname>Huhndorf</surname><given-names>SM</given-names></name><name name-style="western"><surname>Fernández</surname><given-names>FA</given-names></name></person-group> (<year>2005</year>) <article-title>Teleomorph-anamorph connections: <italic><tp:taxon-name><tp:taxon-name-part taxon-name-part-type="genus">Chaetosphaeria</tp:taxon-name-part> <tp:taxon-name-part taxon-name-part-type="species">raciborskii</tp:taxon-name-part></tp:taxon-name></italic> and related species, and their <italic><tp:taxon-name><tp:taxon-name-part taxon-name-part-type="genus">Craspedodidymum</tp:taxon-name-part></tp:taxon-name></italic>-like anamorphs.</article-title><source>Fungal Diversity</source><volume>19</volume>: <fpage>23</fpage>–<lpage>49</lpage>.</mixed-citation></ref></ref-list></tp:taxon-treatment>
