# Supplementary material for: Delimitation, new species and teleomorph-anamorph relationships in Codinaea, Dendrophoma, Paragaeumannomyces and Striatosphaeria (Chaetosphaeriaceae)
Source: MycoKeys. 2020 Oct 19;74:17–74. doi: 10.3897/mycokeys.74.57824 (PMC7588497; doi:10.3897/mycokeys.74.57824)
Supplement: XML Treatment for Paragaeumannomyces granulatus [file mycokeys.74.57824-treatment8.xml]

<!DOCTYPE tp:taxon-treatment
  PUBLIC "-//TaxonX//DTD Taxonomic Treatment Publishing DTD v0 20100105//EN" "tax-treatment-NSO.dtd">
<tp:taxon-treatment xmlns:tp="http://www.plazi.org/taxpub"><tp:treatment-meta><kwd-group><label>Taxon classification</label><kwd><named-content xmlns:xlink="http://www.w3.org/1999/xlink" content-type="kingdom">Fungi</named-content></kwd><kwd><named-content xmlns:xlink="http://www.w3.org/1999/xlink" content-type="order">Chaetosphaeriales</named-content></kwd><kwd><named-content xmlns:xlink="http://www.w3.org/1999/xlink" content-type="family">Chaetosphaeriaceae</named-content></kwd></kwd-group><mixed-citation publication-type="journal"><person-group><name><surname>Réblová</surname><given-names>Martina</given-names></name><name><surname>Nekvindová</surname><given-names>Jana</given-names></name><name><surname>Fournier</surname><given-names>Jacques</given-names></name><name><surname>Miller</surname><given-names>Andrew N.</given-names></name></person-group><article-title>Delimitation, new species and teleomorph-anamorph relationships in <italic><tp:taxon-name><tp:taxon-name-part taxon-name-part-type="genus" reg="Codinaea">Codinaea</tp:taxon-name-part></tp:taxon-name></italic>, <italic><tp:taxon-name><tp:taxon-name-part taxon-name-part-type="genus" reg="Dendrophoma">Dendrophoma</tp:taxon-name-part></tp:taxon-name></italic>, <italic><tp:taxon-name><tp:taxon-name-part taxon-name-part-type="genus" reg="Paragaeumannomyces">Paragaeumannomyces</tp:taxon-name-part></tp:taxon-name></italic> and <italic><tp:taxon-name><tp:taxon-name-part taxon-name-part-type="genus" reg="Striatosphaeria">Striatosphaeria</tp:taxon-name-part></tp:taxon-name></italic> (<tp:taxon-name><tp:taxon-name-part taxon-name-part-type="family">Chaetosphaeriaceae</tp:taxon-name-part></tp:taxon-name>)</article-title><source>MycoKeys</source><day>19</day><month>10</month><year>2020</year><volume>74</volume><fpage>17</fpage><lpage>74</lpage><pub-id pub-id-type="doi">10.3897/mycokeys.74.57824</pub-id></mixed-citation></tp:treatment-meta><tp:nomenclature><tp:taxon-name><object-id xmlns:xlink="http://www.w3.org/1999/xlink" content-type="arpha" xlink:type="simple">F71FA226-0E8C-56F1-889D-E6C6B4D2D148</object-id>
              <tp:taxon-name-part taxon-name-part-type="genus" reg="Paragaeumannomyces">Paragaeumannomyces</tp:taxon-name-part>
              <tp:taxon-name-part taxon-name-part-type="species" reg="granulatus">granulatus</tp:taxon-name-part>
              <object-id xmlns:xlink="http://www.w3.org/1999/xlink" content-type="mycobank" xlink:type="simple">836532</object-id>
            </tp:taxon-name><tp:taxon-authority>Réblová &amp; A.N. Mill.</tp:taxon-authority><tp:taxon-status xmlns:xlink="http://www.w3.org/1999/xlink" xlink:type="simple">sp. nov.</tp:taxon-status><xref ref-type="fig" rid="F7">Figure 7</xref></tp:nomenclature><tp:treatment-sec sec-type="Typification" id="SECID0EPFCK"><title>Typification.</title><p>New Zealand – West Coast • Westland District, Hokitika, Mananui Point, Lake Mahinapua, Swimmers Beach walks; 5 Mar. 2003; on decaying wood; M. Réblová leg.; M.R. 2715/NZ 216 (<bold>holotype</bold>: <abbrev xmlns:xlink="http://www.w3.org/1999/xlink" content-type="institution" xlink:title="New Zealand Fungarium" id="ABBRID0EXFCK" xlink:type="simple">PDD</abbrev> 118744!, ex-type culture ICMP 15133).</p></tp:treatment-sec><tp:treatment-sec sec-type="etymology" id="SECID0E3FCK"><title>Etymology.</title><p><italic>Granulum</italic> (L), granule, small grain, diminutive of <italic>granum</italic>, referring to the roughened surface of the ascomatal wall composed of globose cells, which appears granulose in the surface view.</p></tp:treatment-sec><tp:treatment-sec sec-type="description" id="SECID0ELGCK"><title>Description on the natural substrate.</title><p>Teleomorph: Ascomata perithecial, non-stromatic, superficial, solitary or in small groups, 380–495 μm diam, 415–530 μm high, subglobose to conical, finely roughened, dark brown to dark reddish-brown, sometimes with irregular reddish colour except for the black papilla; papilla composed of dark brown, thick-walled, cylindrical to subulate, apically narrowly rounded soft setae; centrum pink. Ostiole periphysate. Ascomatal wall leathery, three-layered. Outer layer of textura angularis, 95–115 μm thick, consisting of thin-walled, globose to subglobose ginger-brown cells ca. 27–33 μm diam, grading into smaller cells 8–16 μm diam. Middle layer of textura prismatica, 14–21 μm thick, composed of thick-walled, polyhedral, elongated, dark brown, melanised cells. Inner layer of textura prismatica, 7–12 μm thick, composed of thin-walled, flattened and elongated hyaline cells. Paraphyses abundant, hyaline, sparsely branched, septate, 3.5–5 μm wide, tapering to 2–2.5 μm, longer than the asci. Asci 210–295 × (16.5–)17–24.5 μm (mean ± <abbrev xmlns:xlink="http://www.w3.org/1999/xlink" xlink:title="standard deviation" id="ABBRID0ERGCK" xlink:type="simple">SD</abbrev> = 239.7 ± 15.5 × 20.3 ± 2.1 μm), 165–200(–250) μm (mean ± <abbrev xmlns:xlink="http://www.w3.org/1999/xlink" xlink:title="standard deviation" id="ABBRID0EVGCK" xlink:type="simple">SD</abbrev> = 184.7 ± 10.3 μm) long in the sporiferous part, cylindrical-fusiform, stipitate, apically rounded, ascal apex non-amyloid with a distinct apical annulus 3.5–4 μm wide, 2.5–3(–3.5) μm high. Ascospores (90–)95–123.5 × 4–5(–5.5) μm (mean ± <abbrev xmlns:xlink="http://www.w3.org/1999/xlink" xlink:title="standard deviation" id="ABBRID0EZGCK" xlink:type="simple">SD</abbrev> = 101.4 ± 10.2 × 4.8 ± 0.4 μm), filiform to cylindrical, straight or slightly curved to sigmoid, hyaline to very light pink, light pink-brown in mass, with dextrinoid reaction in Melzer’s reagent turning reddish-brown except for the end cells which remain hyaline, (7–)11–13-septate, septa often unevenly distributed, not constricted or slightly constricted at the septa, asymmetrical, broadly rounded at the apical end, tapering and narrowly rounded at the basal end, with one or two guttules in each cell, 2–3-seriate or 4-seriate and partially overlapping. Anamorph: Unknown.</p><fig id="F7" position="float" orientation="portrait"><object-id xmlns:xlink="http://www.w3.org/1999/xlink" content-type="doi" xlink:type="simple">10.3897/mycokeys.74.57824.figure7</object-id><object-id xmlns:xlink="http://www.w3.org/1999/xlink" content-type="arpha" xlink:type="simple">E932987F-1BE8-5D2C-89CE-C3AEDAC95701</object-id><label>Figure 7.</label><caption><p><italic><tp:taxon-name><tp:taxon-name-part taxon-name-part-type="genus" reg="Paragaeumannomyces">Paragaeumannomyces</tp:taxon-name-part> <tp:taxon-name-part taxon-name-part-type="species" reg="granulatus">granulatus</tp:taxon-name-part></tp:taxon-name></italic> (<abbrev xmlns:xlink="http://www.w3.org/1999/xlink" content-type="institution" xlink:title="New Zealand Fungarium" id="ABBRID0EQHCK" xlink:type="simple">PDD</abbrev> 118744). <bold>A, B</bold> ascomata <bold>C, D</bold> vertical section of ascomal wall <bold>E</bold> papilla and the upper part of ascomal wall in surface view <bold>F, G</bold> asci <bold>H</bold> ascal apex with apical annulus <bold>I</bold> paraphyses <bold>J</bold> ascospores <bold>K</bold> colonies on <abbrev xmlns:xlink="http://www.w3.org/1999/xlink" xlink:title="cornmeal dextrose agar" id="ABBRID0EFICK" xlink:type="simple">CMD</abbrev>, <abbrev xmlns:xlink="http://www.w3.org/1999/xlink" xlink:title="Modified Leonian’s agar" id="ABBRID0EJICK" xlink:type="simple">MLA</abbrev>, <abbrev xmlns:xlink="http://www.w3.org/1999/xlink" xlink:title="oat-meal agar" id="ABBRID0ENICK" xlink:type="simple">OA</abbrev> and <abbrev xmlns:xlink="http://www.w3.org/1999/xlink" xlink:title="potato-carrot agar" id="ABBRID0ERICK" xlink:type="simple">PCA</abbrev> after 4 wk (from left to right). Scale bars: 250 μm (<bold>A, B</bold>); 100 μm (<bold>C</bold>); 25 μm (<bold>G</bold>); 20 μm (<bold>D–F, I</bold>); 10 μm (<bold>H, J</bold>); 1 cm (<bold>K</bold>).</p></caption><graphic xmlns:xlink="http://www.w3.org/1999/xlink" xlink:href="mycokeys-74-017-g007.jpg" position="float" orientation="portrait" xlink:type="simple" id="oo_464288.jpg"><uri content-type="original_file" xlink:type="simple">https://binary.pensoft.net/fig/464288</uri></graphic></fig></tp:treatment-sec><tp:treatment-sec sec-type="description" id="SECID0EGJCK"><title>Culture characteristics.</title><p>On <abbrev xmlns:xlink="http://www.w3.org/1999/xlink" xlink:title="cornmeal dextrose agar" id="ABBRID0EMJCK" xlink:type="simple">CMD</abbrev> colonies 14–16 mm diam, circular, convex, margin fimbriate, lanose, grey-brown, reverse dark brown to almost black. On <abbrev xmlns:xlink="http://www.w3.org/1999/xlink" xlink:title="Modified Leonian’s agar" id="ABBRID0EQJCK" xlink:type="simple">MLA</abbrev> colonies 19–20 mm diam, circular, raised, margin entire to weakly fimbriate, lanose, beige-brown, with a dark brown outer zone, reverse dark brown to almost black. On <abbrev xmlns:xlink="http://www.w3.org/1999/xlink" xlink:title="oat-meal agar" id="ABBRID0EUJCK" xlink:type="simple">OA</abbrev> colonies 13–16mm diam, circular, raised, margin weakly fimbriate, lanose, beige-grey becoming grey towards the periphery, reverse dark brown to almost black. On <abbrev xmlns:xlink="http://www.w3.org/1999/xlink" xlink:title="potato-carrot agar" id="ABBRID0EYJCK" xlink:type="simple">PCA</abbrev> colonies 15–17 mm diam, circular, slightly convex, margin weakly fimbriate, lanose, beige, pale brown at the margin, reverse black. Sporulation absent on all media.</p></tp:treatment-sec><tp:treatment-sec sec-type="Other specimen examined" id="SECID0E3JCK"><title>Other specimen examined.</title><p>New Zealand – Auckland • Auckland district, Waitakere Ranges Nature Reserve, Anawhata Road; 24 Apr. 2005; on decaying wood; M. Réblová leg.; M.R. 3543/NZ 838 (<abbrev xmlns:xlink="http://www.w3.org/1999/xlink" content-type="institution" xlink:title="New Zealand Fungarium" id="ABBRID0ECKCK" xlink:type="simple">PDD</abbrev> 118745).</p></tp:treatment-sec><tp:treatment-sec sec-type="habitat" id="SECID0EHKCK"><title>Habitat and distribution.</title><p>A saprobe on decaying wood, known from New Zealand.</p></tp:treatment-sec><tp:treatment-sec sec-type="notes" id="SECID0EMKCK"><title>Notes.</title><p><italic><tp:taxon-name><tp:taxon-name-part taxon-name-part-type="genus" reg="Paragaeumannomyces">Paragaeumannomyces</tp:taxon-name-part> <tp:taxon-name-part taxon-name-part-type="species" reg="granulatus">granulatus</tp:taxon-name-part></tp:taxon-name></italic> most closely resembles <italic><tp:taxon-name><tp:taxon-name-part taxon-name-part-type="genus" reg="Paragaeumannomyces">P.</tp:taxon-name-part> <tp:taxon-name-part taxon-name-part-type="species" reg="abietinus">abietinus</tp:taxon-name-part></tp:taxon-name></italic> in the ascoma appearance, pink content of the ascoma centrum, ascospores with usually more than seven septa and positive dextrinoid reaction in Melzer’s reagent but both species are separated by size of asci and ascospores. The ascospores of <italic><tp:taxon-name><tp:taxon-name-part taxon-name-part-type="genus" reg="Paragaeumannomyces">P.</tp:taxon-name-part> <tp:taxon-name-part taxon-name-part-type="species" reg="abietinus">abietinus</tp:taxon-name-part></tp:taxon-name></italic> are (5–)7–9(–11)-septate and shorter [(62–)65–87 μm] and asci are shorter and narrower [(185–)195–240 × 12–14.5(–15.5) μm].</p></tp:treatment-sec></tp:taxon-treatment>
