# Supplementary material for: Delimitation, new species and teleomorph-anamorph relationships in Codinaea, Dendrophoma, Paragaeumannomyces and Striatosphaeria (Chaetosphaeriaceae)
Source: MycoKeys. 2020 Oct 19;74:17–74. doi: 10.3897/mycokeys.74.57824 (PMC7588497; doi:10.3897/mycokeys.74.57824)
Supplement: XML Treatment for Paragaeumannomyces longisporus [file mycokeys.74.57824-treatment10.xml]

<!DOCTYPE tp:taxon-treatment
  PUBLIC "-//TaxonX//DTD Taxonomic Treatment Publishing DTD v0 20100105//EN" "tax-treatment-NSO.dtd">
<tp:taxon-treatment xmlns:tp="http://www.plazi.org/taxpub"><tp:treatment-meta><kwd-group><label>Taxon classification</label><kwd><named-content xmlns:xlink="http://www.w3.org/1999/xlink" content-type="kingdom">Fungi</named-content></kwd><kwd><named-content xmlns:xlink="http://www.w3.org/1999/xlink" content-type="order">Chaetosphaeriales</named-content></kwd><kwd><named-content xmlns:xlink="http://www.w3.org/1999/xlink" content-type="family">Chaetosphaeriaceae</named-content></kwd></kwd-group><mixed-citation publication-type="journal"><person-group><name><surname>Réblová</surname><given-names>Martina</given-names></name><name><surname>Nekvindová</surname><given-names>Jana</given-names></name><name><surname>Fournier</surname><given-names>Jacques</given-names></name><name><surname>Miller</surname><given-names>Andrew N.</given-names></name></person-group><article-title>Delimitation, new species and teleomorph-anamorph relationships in <italic><tp:taxon-name><tp:taxon-name-part taxon-name-part-type="genus" reg="Codinaea">Codinaea</tp:taxon-name-part></tp:taxon-name></italic>, <italic><tp:taxon-name><tp:taxon-name-part taxon-name-part-type="genus" reg="Dendrophoma">Dendrophoma</tp:taxon-name-part></tp:taxon-name></italic>, <italic><tp:taxon-name><tp:taxon-name-part taxon-name-part-type="genus" reg="Paragaeumannomyces">Paragaeumannomyces</tp:taxon-name-part></tp:taxon-name></italic> and <italic><tp:taxon-name><tp:taxon-name-part taxon-name-part-type="genus" reg="Striatosphaeria">Striatosphaeria</tp:taxon-name-part></tp:taxon-name></italic> (<tp:taxon-name><tp:taxon-name-part taxon-name-part-type="family">Chaetosphaeriaceae</tp:taxon-name-part></tp:taxon-name>)</article-title><source>MycoKeys</source><day>19</day><month>10</month><year>2020</year><volume>74</volume><fpage>17</fpage><lpage>74</lpage><pub-id pub-id-type="doi">10.3897/mycokeys.74.57824</pub-id></mixed-citation></tp:treatment-meta><tp:nomenclature><tp:taxon-name><object-id xmlns:xlink="http://www.w3.org/1999/xlink" content-type="arpha" xlink:type="simple">6E1521E1-E431-5840-BA60-37AE8FC6259A</object-id>
              <tp:taxon-name-part taxon-name-part-type="genus" reg="Paragaeumannomyces">Paragaeumannomyces</tp:taxon-name-part>
              <tp:taxon-name-part taxon-name-part-type="species" reg="longisporus">longisporus</tp:taxon-name-part>
              <object-id xmlns:xlink="http://www.w3.org/1999/xlink" content-type="mycobank" xlink:type="simple">836534</object-id>
            </tp:taxon-name><tp:taxon-authority>(Sacc.) Réblová &amp; A.N. Mill.</tp:taxon-authority><tp:taxon-status xmlns:xlink="http://www.w3.org/1999/xlink" xlink:type="simple">comb. nov.</tp:taxon-status><xref ref-type="fig" rid="F8">Figure 8</xref><tp:nomenclature-citation-list><tp:nomenclature-citation><tp:taxon-name>
                  <tp:taxon-name-part taxon-name-part-type="genus" reg="Sphaeria"/>
                  <tp:taxon-name-part taxon-name-part-type="species" reg="longispora"/>
                </tp:taxon-name><comment>≡ <tp:taxon-name><tp:taxon-name-part taxon-name-part-type="genus" reg="Sphaeria">Sphaeria</tp:taxon-name-part> <tp:taxon-name-part taxon-name-part-type="species" reg="longispora">longispora</tp:taxon-name-part></tp:taxon-name> Ellis, Bull. Torrey Bot. Club 6: 135. 1877 non <xref ref-type="bibr" rid="B20">Currey 1859</xref> nec <xref ref-type="bibr" rid="B51">Karsten 1873</xref>. (Nom. illegit., Art. 53.1) </comment></tp:nomenclature-citation><tp:nomenclature-citation><tp:taxon-name>
                  <tp:taxon-name-part taxon-name-part-type="genus" reg="Ceratostomella"/>
                  <tp:taxon-name-part taxon-name-part-type="species" reg="longispora"/>
                </tp:taxon-name><comment>≡ <tp:taxon-name><tp:taxon-name-part taxon-name-part-type="genus" reg="Ceratostomella">Ceratostomella</tp:taxon-name-part> <tp:taxon-name-part taxon-name-part-type="species" reg="longispora">longispora</tp:taxon-name-part></tp:taxon-name> (Sacc.) Cooke, Grevillea 17: 50. 1889. </comment></tp:nomenclature-citation><tp:nomenclature-citation><tp:taxon-name>
                  <tp:taxon-name-part taxon-name-part-type="genus" reg="Chaetosphaeria"/>
                  <tp:taxon-name-part taxon-name-part-type="species" reg="longispora"/>
                </tp:taxon-name><comment>≡ <tp:taxon-name><tp:taxon-name-part taxon-name-part-type="genus" reg="Chaetosphaeria">Chaetosphaeria</tp:taxon-name-part> <tp:taxon-name-part taxon-name-part-type="species" reg="longispora">longispora</tp:taxon-name-part></tp:taxon-name> (Sacc.) P.M. Kirk, Index Fung. 120: 1. 2014. </comment></tp:nomenclature-citation><tp:nomenclature-citation><tp:taxon-name>
                  <tp:taxon-name-part taxon-name-part-type="genus" reg="Lasiosphaeria"/>
                  <tp:taxon-name-part taxon-name-part-type="species" reg="ellisii"/>
                </tp:taxon-name><comment>= <tp:taxon-name><tp:taxon-name-part taxon-name-part-type="genus" reg="Lasiosphaeria">Lasiosphaeria</tp:taxon-name-part> <tp:taxon-name-part taxon-name-part-type="species" reg="ellisii">ellisii</tp:taxon-name-part></tp:taxon-name> M.E. Barr, Mycotaxon 46: 48. 1993. </comment></tp:nomenclature-citation><tp:nomenclature-citation><tp:taxon-name>
                  <tp:taxon-name-part taxon-name-part-type="genus" reg="Chaetosphaeria"/>
                  <tp:taxon-name-part taxon-name-part-type="species" reg="ellisii"/>
                </tp:taxon-name><comment>≡ <tp:taxon-name><tp:taxon-name-part taxon-name-part-type="genus" reg="Chaetosphaeria">Chaetosphaeria</tp:taxon-name-part> <tp:taxon-name-part taxon-name-part-type="species" reg="ellisii">ellisii</tp:taxon-name-part></tp:taxon-name> (M.E. Barr) Huhndorf &amp; F.A. Fernández, Fung. Diver. 19: 27. 2005. </comment></tp:nomenclature-citation></tp:nomenclature-citation-list></tp:nomenclature><tp:treatment-sec sec-type="Basionym" id="SECID0EPTCK"><title>Basionym.</title><p><italic><tp:taxon-name><tp:taxon-name-part taxon-name-part-type="genus" reg="Ophioceras">Ophioceras</tp:taxon-name-part> <tp:taxon-name-part taxon-name-part-type="species" reg="longisporum">longisporum</tp:taxon-name-part></tp:taxon-name></italic> Sacc., Syll. fung. 2: 360. 1883.</p></tp:treatment-sec><tp:treatment-sec sec-type="material" id="SECID0EAUCK"><title>Specimens examined.</title><p>USA – Tennessee • Cocke Co., Great Smoky Mountains National Park, Cosby, Cosby Nature Trail; alt. 716 m; 23 Mar. 2007; on decaying wood; A.N. Miller, P. Chaudhary &amp; H.A. Raja leg.; A.N.M. 1134 (ILLS00121385). • <italic>Ibid.</italic>; 19 Jul. 2007; T.J. Atkinson &amp; P. Chaudhary leg.; A.N.M. 1250 (ILLS00121386).</p></tp:treatment-sec><tp:treatment-sec sec-type="habitat" id="SECID0EUUCK"><title>Habitat and distribution.</title><p>The species occurs on decaying wood and is known from the north temperate region in the USA (Indiana, New Jersey, North Carolina, South Carolina, Tennessee) (<xref ref-type="bibr" rid="B3">Barr 1993</xref>; <xref ref-type="bibr" rid="B45">Huhndorf and Fernández 2005</xref>; this study).</p></tp:treatment-sec><tp:treatment-sec sec-type="notes" id="SECID0ECVCK"><title>Notes.</title><p>For description and illustration, refer to <xref ref-type="bibr" rid="B3">Barr (1993)</xref>, and <xref ref-type="bibr" rid="B45">Huhndorf and Fernández (2005)</xref>. Our specimens of <italic><tp:taxon-name><tp:taxon-name-part taxon-name-part-type="genus" reg="Paragaeumannomyces">P.</tp:taxon-name-part> <tp:taxon-name-part taxon-name-part-type="species" reg="longisporus">longisporus</tp:taxon-name-part></tp:taxon-name></italic> match well the fungus described and illustrated by <xref ref-type="bibr" rid="B3">Barr (1993)</xref> based on the holotype of <italic><tp:taxon-name><tp:taxon-name-part taxon-name-part-type="genus" reg="Sphaeria">Sphaeria</tp:taxon-name-part> <tp:taxon-name-part taxon-name-part-type="species" reg="longispora">longispora</tp:taxon-name-part></tp:taxon-name></italic> (<xref ref-type="bibr" rid="B24">Ellis 1877</xref>), only the asci are longer and agree with the measurements given by <xref ref-type="bibr" rid="B45">Huhndorf and Fernández (2005)</xref>. Based on examination of our material (Fig. <xref ref-type="fig" rid="F8">8</xref>), ascomata are reddish-brown, subglobose to globose, with three-layered wall, setose, setae dark brown, acute, scattered over entire ascomatal surface and also aggregated around the ostiole, asci (140.5–)165–183 × 10.5–12.5 μm and (114–)133–157.5 μm long in the sporiferous part, ascospores (50.5–)52.5–68 × 3.5–4.5 μm, 7-septate, asymmetrical, tapering towards the basal end, with a negative or very weak dextrinoid reaction in Melzer’s reagent.</p><p><italic><tp:taxon-name><tp:taxon-name-part taxon-name-part-type="genus" reg="Sphaeria">Sphaeria</tp:taxon-name-part> <tp:taxon-name-part taxon-name-part-type="species" reg="longispora">longispora</tp:taxon-name-part></tp:taxon-name></italic> (<xref ref-type="bibr" rid="B24">Ellis 1877</xref>) is a later homonym of <italic><tp:taxon-name><tp:taxon-name-part taxon-name-part-type="genus" reg="Sphaeria">S.</tp:taxon-name-part> <tp:taxon-name-part taxon-name-part-type="species" reg="longispora">longispora</tp:taxon-name-part></tp:taxon-name></italic> (<xref ref-type="bibr" rid="B20">Currey 1859</xref>) and <italic><tp:taxon-name><tp:taxon-name-part taxon-name-part-type="genus" reg="Sphaeria">S.</tp:taxon-name-part> <tp:taxon-name-part taxon-name-part-type="species" reg="longispora">longispora</tp:taxon-name-part></tp:taxon-name></italic> (<xref ref-type="bibr" rid="B51">Karsten 1873</xref>). <xref ref-type="bibr" rid="B3">Barr (1993)</xref> revised the holotype of <italic><tp:taxon-name><tp:taxon-name-part taxon-name-part-type="genus" reg="Sphaeria">S.</tp:taxon-name-part> <tp:taxon-name-part taxon-name-part-type="species" reg="longispora">longispora</tp:taxon-name-part></tp:taxon-name></italic> Ellis (USA, New Jersey, Newfield, on fallen branch of <italic><tp:taxon-name><tp:taxon-name-part taxon-name-part-type="genus" reg="Kalmia">Kalmia</tp:taxon-name-part> <tp:taxon-name-part taxon-name-part-type="species" reg="latifolia">latifolia</tp:taxon-name-part></tp:taxon-name></italic>, 20 Jul 1874, J.B. Ellis, NY) and concluded that the fungus is better placed in <italic><tp:taxon-name><tp:taxon-name-part taxon-name-part-type="genus" reg="Lasiosphaeria">Lasiosphaeria</tp:taxon-name-part></tp:taxon-name></italic> due to filiform, septate ascospores and setose ascomata and proposed a replacement name, <italic><tp:taxon-name><tp:taxon-name-part taxon-name-part-type="genus" reg="Lasiosphaeria">Lasiosphaeria</tp:taxon-name-part> <tp:taxon-name-part taxon-name-part-type="species" reg="ellisii">ellisii</tp:taxon-name-part></tp:taxon-name></italic> as a nomen novum. This species was later transferred to <italic><tp:taxon-name><tp:taxon-name-part taxon-name-part-type="genus" reg="Chaetosphaeria">Chaetosphaeria</tp:taxon-name-part></tp:taxon-name></italic> by <xref ref-type="bibr" rid="B45">Huhndorf and Fernández (2005)</xref> as <italic><tp:taxon-name><tp:taxon-name-part taxon-name-part-type="genus" reg="Chaetosphaeria">Ch.</tp:taxon-name-part> <tp:taxon-name-part taxon-name-part-type="species" reg="ellisii">ellisii</tp:taxon-name-part></tp:taxon-name></italic>. <xref ref-type="bibr" rid="B52">Kirk (2014)</xref> considered the first combination of <italic><tp:taxon-name><tp:taxon-name-part taxon-name-part-type="genus" reg="Sphaeria">S.</tp:taxon-name-part> <tp:taxon-name-part taxon-name-part-type="species" reg="longispora">longispora</tp:taxon-name-part></tp:taxon-name></italic> in <italic><tp:taxon-name><tp:taxon-name-part taxon-name-part-type="genus" reg="Ophioceras">Ophioceras</tp:taxon-name-part></tp:taxon-name></italic> by <xref ref-type="bibr" rid="B86">Saccardo (1883)</xref> as the earliest legitimate name of the taxon in the same rank (Art. 41.3) to replace <italic><tp:taxon-name><tp:taxon-name-part taxon-name-part-type="genus" reg="Sphaeria">Sphaeria</tp:taxon-name-part> <tp:taxon-name-part taxon-name-part-type="species" reg="longispora">longispora</tp:taxon-name-part></tp:taxon-name></italic> Ellis. <italic><tp:taxon-name><tp:taxon-name-part taxon-name-part-type="genus" reg="Ophioceras">Ophioceras</tp:taxon-name-part> <tp:taxon-name-part taxon-name-part-type="species" reg="longisporum">longisporum</tp:taxon-name-part></tp:taxon-name></italic> Sacc. is, therefore, a basionym for all future combinations. <xref ref-type="bibr" rid="B52">Kirk (2014)</xref> proposed a new combination <italic><tp:taxon-name><tp:taxon-name-part taxon-name-part-type="genus" reg="Chaetosphaeria">Chaetosphaeria</tp:taxon-name-part> <tp:taxon-name-part taxon-name-part-type="species" reg="longispora">longispora</tp:taxon-name-part></tp:taxon-name></italic> but erroneously cited <italic><tp:taxon-name><tp:taxon-name-part taxon-name-part-type="genus" reg="Sphaeria">S.</tp:taxon-name-part> <tp:taxon-name-part taxon-name-part-type="species" reg="longispora">longispora</tp:taxon-name-part></tp:taxon-name></italic> as the basionym, which does not affect the valid publication of the new combination (Art. 41.8c).</p><fig id="F8" position="float" orientation="portrait"><object-id xmlns:xlink="http://www.w3.org/1999/xlink" content-type="doi" xlink:type="simple">10.3897/mycokeys.74.57824.figure8</object-id><object-id xmlns:xlink="http://www.w3.org/1999/xlink" content-type="arpha" xlink:type="simple">D0B4D824-F798-5188-B034-4BF108B3BC4F</object-id><label>Figure 8.</label><caption><p><italic><tp:taxon-name><tp:taxon-name-part taxon-name-part-type="genus" reg="Paragaeumannomyces">Paragaeumannomyces</tp:taxon-name-part> <tp:taxon-name-part taxon-name-part-type="species" reg="longisporus">longisporus</tp:taxon-name-part></tp:taxon-name></italic>. <bold>A, B</bold> ascomata <bold>C, D</bold> vertical section of ascomal wall <bold>E</bold> vertical section of ascomal wall and papilla with apical of setae <bold>F</bold> ascomal wall with setae <bold>G</bold> globose cells of the outer layer of the ascomal wall <bold>H, I</bold> asci <bold>J</bold> paraphyses <bold>K–N</bold> ascospores. Images: ILLS00121385 (<bold>A, B, G</bold>); S.M.H. 3860 (<bold>C, E, M</bold>); S.M.H. 2519 (<bold>D</bold>); ILLS00121386 (<bold>F, H–J, K</bold>); S.M.H. 2758 (<bold>L</bold>); S.M.H. 3809 (<bold>N</bold>). Scale bars: 250 μm (<bold>A–D</bold>); 50 μm (<bold>E–G</bold>); 20 μm (<bold>H–J</bold>); 10 μm (<bold>K–N</bold>).</p></caption><graphic xmlns:xlink="http://www.w3.org/1999/xlink" xlink:href="mycokeys-74-017-g008.jpg" position="float" orientation="portrait" xlink:type="simple" id="oo_464289.jpg"><uri content-type="original_file" xlink:type="simple">https://binary.pensoft.net/fig/464289</uri></graphic></fig></tp:treatment-sec><ref-list><ref id="B20"><mixed-citation xmlns:xlink="http://www.w3.org/1999/xlink" xlink:type="simple"><person-group><name name-style="western"><surname>Currey</surname><given-names>F</given-names></name></person-group> (<year>1859</year>) <article-title>Synopsis of the fructification of the compound <italic>Sphaeriæ</italic> of the Hookerian herbarium.</article-title><source>Transactions of the Linnaean Society of London</source><volume>22</volume>: <fpage>257</fpage>–<lpage>287</lpage>. <ext-link xlink:type="simple" ext-link-type="doi" xlink:href="10.1111/j.1096-3642.1856.tb00098.x">https://doi.org/10.1111/j.1096-3642.1856.tb00098.x</ext-link></mixed-citation></ref><ref id="B51"><mixed-citation xmlns:xlink="http://www.w3.org/1999/xlink" xlink:type="simple"><person-group><name name-style="western"><surname>Karsten</surname><given-names>PA</given-names></name></person-group> (<year>1873</year>) Mycologia Fennica. Pars secunda. <tp:taxon-name><tp:taxon-name-part taxon-name-part-type="class">Pyrenomycetes</tp:taxon-name-part></tp:taxon-name>. Bidrag till Kännedom af Finlands Natur och Folk 23: I–IX, 1–252.</mixed-citation></ref><ref id="B3"><mixed-citation xmlns:xlink="http://www.w3.org/1999/xlink" xlink:type="simple"><person-group><name name-style="western"><surname>Barr</surname><given-names>ME</given-names></name></person-group> (<year>1993</year>) <article-title>Redisposition of some taxa described by J.B. Ellis.</article-title><source>Mycotaxon</source><volume>46</volume>: <fpage>45</fpage>–<lpage>76</lpage>.</mixed-citation></ref><ref id="B45"><mixed-citation xmlns:xlink="http://www.w3.org/1999/xlink" xlink:type="simple"><person-group><name name-style="western"><surname>Huhndorf</surname><given-names>SM</given-names></name><name name-style="western"><surname>Fernández</surname><given-names>FA</given-names></name></person-group> (<year>2005</year>) <article-title>Teleomorph-anamorph connections: <italic><tp:taxon-name><tp:taxon-name-part taxon-name-part-type="genus">Chaetosphaeria</tp:taxon-name-part> <tp:taxon-name-part taxon-name-part-type="species">raciborskii</tp:taxon-name-part></tp:taxon-name></italic> and related species, and their <italic><tp:taxon-name><tp:taxon-name-part taxon-name-part-type="genus">Craspedodidymum</tp:taxon-name-part></tp:taxon-name></italic>-like anamorphs.</article-title><source>Fungal Diversity</source><volume>19</volume>: <fpage>23</fpage>–<lpage>49</lpage>.</mixed-citation></ref><ref id="B24"><mixed-citation xmlns:xlink="http://www.w3.org/1999/xlink" xlink:type="simple"><person-group><name name-style="western"><surname>Ellis</surname><given-names>JB</given-names></name></person-group> (<year>1877</year>) <article-title>South Jersey fungi.</article-title><source>Bulletin of the Torrey Botanical Club</source><volume>6</volume>: <fpage>133</fpage>–<lpage>135</lpage>. <ext-link xlink:type="simple" ext-link-type="doi" xlink:href="10.2307/2477388">https://doi.org/10.2307/2477388</ext-link></mixed-citation></ref><ref id="B52"><mixed-citation xmlns:xlink="http://www.w3.org/1999/xlink" xlink:type="simple"><person-group><name name-style="western"><surname>Kirk</surname><given-names>PM</given-names></name></person-group> (<year>2014</year>) Nomenclatural novelties. Index Fungorum 120: 1.</mixed-citation></ref><ref id="B86"><mixed-citation xmlns:xlink="http://www.w3.org/1999/xlink" xlink:type="simple"><person-group><name name-style="western"><surname>Saccardo</surname><given-names>PA</given-names></name></person-group> (<year>1883</year>) <article-title>Sylloge Pyrenomycetum.</article-title><source>Sylloge Fungorum</source><volume>2</volume>: <fpage>1</fpage>–<lpage>813</lpage>.</mixed-citation></ref></ref-list></tp:taxon-treatment>
