# Supplementary material for: Delimitation, new species and teleomorph-anamorph relationships in Codinaea, Dendrophoma, Paragaeumannomyces and Striatosphaeria (Chaetosphaeriaceae)
Source: MycoKeys. 2020 Oct 19;74:17–74. doi: 10.3897/mycokeys.74.57824 (PMC7588497; doi:10.3897/mycokeys.74.57824)
Supplement: XML Treatment for Paragaeumannomyces raciborskii [file mycokeys.74.57824-treatment12.xml]

<!DOCTYPE tp:taxon-treatment
  PUBLIC "-//TaxonX//DTD Taxonomic Treatment Publishing DTD v0 20100105//EN" "tax-treatment-NSO.dtd">
<tp:taxon-treatment xmlns:tp="http://www.plazi.org/taxpub"><tp:treatment-meta><kwd-group><label>Taxon classification</label><kwd><named-content xmlns:xlink="http://www.w3.org/1999/xlink" content-type="kingdom">Fungi</named-content></kwd><kwd><named-content xmlns:xlink="http://www.w3.org/1999/xlink" content-type="order">Chaetosphaeriales</named-content></kwd><kwd><named-content xmlns:xlink="http://www.w3.org/1999/xlink" content-type="family">Chaetosphaeriaceae</named-content></kwd></kwd-group><mixed-citation publication-type="journal"><person-group><name><surname>Réblová</surname><given-names>Martina</given-names></name><name><surname>Nekvindová</surname><given-names>Jana</given-names></name><name><surname>Fournier</surname><given-names>Jacques</given-names></name><name><surname>Miller</surname><given-names>Andrew N.</given-names></name></person-group><article-title>Delimitation, new species and teleomorph-anamorph relationships in <italic><tp:taxon-name><tp:taxon-name-part taxon-name-part-type="genus" reg="Codinaea">Codinaea</tp:taxon-name-part></tp:taxon-name></italic>, <italic><tp:taxon-name><tp:taxon-name-part taxon-name-part-type="genus" reg="Dendrophoma">Dendrophoma</tp:taxon-name-part></tp:taxon-name></italic>, <italic><tp:taxon-name><tp:taxon-name-part taxon-name-part-type="genus" reg="Paragaeumannomyces">Paragaeumannomyces</tp:taxon-name-part></tp:taxon-name></italic> and <italic><tp:taxon-name><tp:taxon-name-part taxon-name-part-type="genus" reg="Striatosphaeria">Striatosphaeria</tp:taxon-name-part></tp:taxon-name></italic> (<tp:taxon-name><tp:taxon-name-part taxon-name-part-type="family">Chaetosphaeriaceae</tp:taxon-name-part></tp:taxon-name>)</article-title><source>MycoKeys</source><day>19</day><month>10</month><year>2020</year><volume>74</volume><fpage>17</fpage><lpage>74</lpage><pub-id pub-id-type="doi">10.3897/mycokeys.74.57824</pub-id></mixed-citation></tp:treatment-meta><tp:nomenclature><tp:taxon-name><object-id xmlns:xlink="http://www.w3.org/1999/xlink" content-type="arpha" xlink:type="simple">65ADA667-339C-51B9-9101-DFEEDA6816E9</object-id>
              <tp:taxon-name-part taxon-name-part-type="genus" reg="Paragaeumannomyces">Paragaeumannomyces</tp:taxon-name-part>
              <tp:taxon-name-part taxon-name-part-type="species" reg="raciborskii">raciborskii</tp:taxon-name-part>
              <object-id xmlns:xlink="http://www.w3.org/1999/xlink" content-type="mycobank" xlink:type="simple">836536</object-id>
            </tp:taxon-name><tp:taxon-authority>(Penz. &amp; Sacc.) Réblová &amp; A.N. Mill.</tp:taxon-authority><tp:taxon-status xmlns:xlink="http://www.w3.org/1999/xlink" xlink:type="simple">comb. nov.</tp:taxon-status><tp:nomenclature-citation-list><tp:nomenclature-citation><tp:taxon-name>
                  <tp:taxon-name-part taxon-name-part-type="genus" reg="Lasiosphaeria"/>
                  <tp:taxon-name-part taxon-name-part-type="species" reg="raciborskii"/>
                </tp:taxon-name><comment>≡ <tp:taxon-name><tp:taxon-name-part taxon-name-part-type="genus" reg="Lasiosphaeria">Lasiosphaeria</tp:taxon-name-part> <tp:taxon-name-part taxon-name-part-type="species" reg="raciborskii">raciborskii</tp:taxon-name-part></tp:taxon-name> (Penz. &amp; Sacc.) G.C. Carroll &amp; Munk, Mycologia 56: 91. 1964. </comment></tp:nomenclature-citation><tp:nomenclature-citation><tp:taxon-name>
                  <tp:taxon-name-part taxon-name-part-type="genus" reg="Chaetosphaeria"/>
                  <tp:taxon-name-part taxon-name-part-type="species" reg="raciborskii"/>
                </tp:taxon-name><comment>≡ <tp:taxon-name><tp:taxon-name-part taxon-name-part-type="genus" reg="Chaetosphaeria">Chaetosphaeria</tp:taxon-name-part> <tp:taxon-name-part taxon-name-part-type="species" reg="raciborskii">raciborskii</tp:taxon-name-part></tp:taxon-name> (Penz. &amp; Sacc.) F.A. Fernández &amp; Huhndorf, Mycol. Res. 108: 29. 2004. </comment></tp:nomenclature-citation></tp:nomenclature-citation-list></tp:nomenclature><tp:treatment-sec sec-type="Basionym" id="SECID0EYEDK"><title>Basionym.</title><p><italic><tp:taxon-name><tp:taxon-name-part taxon-name-part-type="genus" reg="Ophiochaeta">Ophiochaeta</tp:taxon-name-part> <tp:taxon-name-part taxon-name-part-type="species" reg="raciborskii">raciborskii</tp:taxon-name-part></tp:taxon-name></italic> Penz. &amp; Sacc., Malpighia 11: 406. 1897.</p></tp:treatment-sec><tp:treatment-sec sec-type="habitat" id="SECID0EJFDK"><title>Habitat and distribution.</title><p><italic><tp:taxon-name><tp:taxon-name-part taxon-name-part-type="genus" reg="Paragaeumannomyces">Paragaeumannomyces</tp:taxon-name-part> <tp:taxon-name-part taxon-name-part-type="species" reg="raciborskii">raciborskii</tp:taxon-name-part></tp:taxon-name></italic> has been collected on culms of <italic><tp:taxon-name><tp:taxon-name-part taxon-name-part-type="genus" reg="Chusquea">Chusquea</tp:taxon-name-part></tp:taxon-name></italic> bamboo and other unidentified bamboo species, on palm wood and fruit, and decaying wood of unknown trees. The species has a pantropical geographical distribution and is probably the most commonly encountered species of the genus; it is known from Indonesia in Java and Central America in Costa Rica (<xref ref-type="bibr" rid="B72">Penzig and Saccardo 1897</xref>; <xref ref-type="bibr" rid="B8">Carroll and Munk 1964</xref>). Other collections published under this name, which may represent different species, originate from Asia in Thailand, the Caribbean in Cuba, Jamaica and Puerto Rico, Central America in Costa Rica and Panama, and South America in Ecuador, French Guiana and Venezuela (<xref ref-type="bibr" rid="B45">Huhndorf and Fernández 2005</xref>).</p></tp:treatment-sec><tp:treatment-sec sec-type="notes" id="SECID0ENGDK"><title>Notes.</title><p>For descriptions and illustrations, see <xref ref-type="bibr" rid="B8">Carroll and Munk (1964)</xref>. The holotype of <italic><tp:taxon-name><tp:taxon-name-part taxon-name-part-type="genus" reg="Paragaeumannomyces">P.</tp:taxon-name-part> <tp:taxon-name-part taxon-name-part-type="species" reg="raciborskii">raciborskii</tp:taxon-name-part></tp:taxon-name></italic> (<xref ref-type="bibr" rid="B72">Penzig and Saccardo 1897</xref>) originates from decaying wood in Java. In the protologue, the species was described with black, setose ascomata 250 μm diam, short-stipitate asci 130–150 × 9–10 μm and hyaline, multiseptate ascospores 60–70 × 3 μm. <xref ref-type="bibr" rid="B8">Carroll and Munk (1964)</xref> redescribed the species based on the holotype and an additional collection from Costa Rica as having setose, reddish-brown ascomata 250–300 μm diam, 13–16-septate ascospores 50–65 × 2–4 μm, and asci 70–100 × 10–13 μm. <xref ref-type="bibr" rid="B45">Huhndorf and Fernández (2005)</xref> introduced a broader species concept of <italic><tp:taxon-name><tp:taxon-name-part taxon-name-part-type="genus" reg="Paragaeumannomyces">P.</tp:taxon-name-part> <tp:taxon-name-part taxon-name-part-type="species" reg="raciborskii">raciborskii</tp:taxon-name-part></tp:taxon-name></italic>, which was based on numerous specimens of a tropical geographical distribution originating mainly from Central and South America. The species was characterised by setose, reddish, russet or brown ascomata (150–)200–450 μm diam with stiff, dark setae scattered over the entire ascoma or absent in some specimens, 7-septate ascospores (50–)60–100(–150) × 3–3.75(–4.5) μm, and short-stipitate asci (150–)180–250(–350) × 10–20(–27) μm.</p><p><italic><tp:taxon-name><tp:taxon-name-part taxon-name-part-type="genus" reg="Paragaeumannomyces">Paragaeumannomyces</tp:taxon-name-part> <tp:taxon-name-part taxon-name-part-type="species" reg="raciborskii">raciborskii</tp:taxon-name-part></tp:taxon-name></italic><italic>fide</italic><xref ref-type="bibr" rid="B45">Huhndorf and Fernández (2005)</xref> shows a high degree of <abbrev xmlns:xlink="http://www.w3.org/1999/xlink" xlink:title="internal transcribed spacers" xlink:type="simple">ITS</abbrev> sequence variability accompanied by a low phenotypic plasticity, which resulted in the species being polyphyletic and segregated into four lineages labelled <italic><tp:taxon-name><tp:taxon-name-part taxon-name-part-type="genus" reg="Paragaeumannomyces">Paragaeumannomyces</tp:taxon-name-part></tp:taxon-name></italic> sp. 1–4 (Fig. <xref ref-type="fig" rid="F2">2</xref>). Two anamorphic craspedodidymum-like morphotypes with and without setulae and a chloridium-like synanamorph have been experimentally linked to several strains of <italic><tp:taxon-name><tp:taxon-name-part taxon-name-part-type="genus" reg="Paragaeumannomyces">P.</tp:taxon-name-part></tp:taxon-name></italic> ‘<italic><tp:taxon-name><tp:taxon-name-part taxon-name-part-type="genus" reg="Paragaeumannomyces"/><tp:taxon-name-part taxon-name-part-type="species" reg="raciborskii">raciborskii</tp:taxon-name-part></tp:taxon-name></italic>’ by <xref ref-type="bibr" rid="B45">Huhndorf and Fernández (2005)</xref>. Although the in vitro anamorphic characters seem promising in becoming another important set of diagnostic features to distinguish species of <italic><tp:taxon-name><tp:taxon-name-part taxon-name-part-type="genus" reg="Paragaeumannomyces">Paragaeumannomyces</tp:taxon-name-part></tp:taxon-name></italic>, isolated strains often form sterile mycelium in vitro or they are difficult to isolate into living culture.</p></tp:treatment-sec><tp:treatment-sec><!--Section generated to contain objects referenced in tp:taxon-treatment.--><fig id="F2" position="float" orientation="portrait"><object-id xmlns:xlink="http://www.w3.org/1999/xlink" content-type="doi" xlink:type="simple">10.3897/mycokeys.74.57824.figure2</object-id><object-id xmlns:xlink="http://www.w3.org/1999/xlink" content-type="arpha" xlink:type="simple">FA1A0969-EF78-5F46-BFD4-FB3D0CFC127D</object-id><label>Figure 2.</label><caption><p>Combined phylogeny using <abbrev xmlns:xlink="http://www.w3.org/1999/xlink" xlink:title="internal transcribed spacers" xlink:type="simple">ITS</abbrev> and <abbrev xmlns:xlink="http://www.w3.org/1999/xlink" xlink:title="28S ribosomal DNA gene" id="ABBRID0EZUDI" xlink:type="simple">28S</abbrev> of 35 members of <italic><tp:taxon-name><tp:taxon-name-part taxon-name-part-type="genus" reg="Paragaeumannomyces">Paragaeumannomyces</tp:taxon-name-part></tp:taxon-name></italic>. Species names given in bold are new species; T and PT indicate ex-type and ex-paratype strains. Thickened branches indicate branch support with <abbrev xmlns:xlink="http://www.w3.org/1999/xlink" xlink:title="Maximum Likelihood" id="ABBRID0EEVDI" xlink:type="simple">ML</abbrev><abbrev xmlns:xlink="http://www.w3.org/1999/xlink" xlink:title="bootstrapping" id="ABBRID0EIVDI" xlink:type="simple">BS</abbrev> = 100%, <abbrev xmlns:xlink="http://www.w3.org/1999/xlink" xlink:title="posterior probabilities" id="ABBRID0EMVDI" xlink:type="simple">PP</abbrev> values = 1.0 and <abbrev xmlns:xlink="http://www.w3.org/1999/xlink" xlink:title="Maximum Parsimony" id="ABBRID0EQVDI" xlink:type="simple">MP</abbrev> = 100 %. Branch support of nodes ≥ 75 % <abbrev xmlns:xlink="http://www.w3.org/1999/xlink" xlink:title="Maximum Likelihood" id="ABBRID0EUVDI" xlink:type="simple">ML</abbrev> and <abbrev xmlns:xlink="http://www.w3.org/1999/xlink" xlink:title="Maximum Parsimony" id="ABBRID0EYVDI" xlink:type="simple">MP</abbrev><abbrev xmlns:xlink="http://www.w3.org/1999/xlink" xlink:title="bootstrapping" id="ABBRID0E3VDI" xlink:type="simple">BS</abbrev>, and ≥ 0.95 <abbrev xmlns:xlink="http://www.w3.org/1999/xlink" xlink:title="posterior probabilities" id="ABBRID0EAWDI" xlink:type="simple">PP</abbrev> is indicated above branches.</p></caption><graphic xmlns:xlink="http://www.w3.org/1999/xlink" xlink:href="mycokeys-74-017-g002.jpg" position="float" orientation="portrait" xlink:type="simple" id="oo_464283.jpg"><uri content-type="original_file" xlink:type="simple">https://binary.pensoft.net/fig/464283</uri></graphic></fig></tp:treatment-sec><ref-list><ref id="B72"><mixed-citation xmlns:xlink="http://www.w3.org/1999/xlink" xlink:type="simple"><person-group><name name-style="western"><surname>Penzig</surname><given-names>AJO</given-names></name><name name-style="western"><surname>Saccardo</surname><given-names>PA</given-names></name></person-group> (<year>1897</year>) <article-title>Diagnoses fungorum novorum in insula Java collectorum. Ser. I.</article-title><source>Malpighia</source><volume>11</volume>: <fpage>387</fpage>–<lpage>409</lpage>. <ext-link xlink:type="simple" ext-link-type="doi" xlink:href="10.5962/bhl.title.4921">https://doi.org/10.5962/bhl.title.4921</ext-link></mixed-citation></ref><ref id="B8"><mixed-citation xmlns:xlink="http://www.w3.org/1999/xlink" xlink:type="simple"><person-group><name name-style="western"><surname>Carroll</surname><given-names>GC</given-names></name><name name-style="western"><surname>Munk</surname><given-names>A</given-names></name></person-group> (<year>1964</year>) <article-title>Studies on lignicolous <tp:taxon-name><tp:taxon-name-part taxon-name-part-type="family">Sordariaceae</tp:taxon-name-part></tp:taxon-name>.</article-title><source>Mycologia</source><volume>56</volume>: <fpage>77</fpage>–<lpage>98</lpage>. <ext-link xlink:type="simple" ext-link-type="doi" xlink:href="10.1080/00275514.1964.12018085">https://doi.org/10.1080/00275514.1964.12018085</ext-link></mixed-citation></ref><ref id="B45"><mixed-citation xmlns:xlink="http://www.w3.org/1999/xlink" xlink:type="simple"><person-group><name name-style="western"><surname>Huhndorf</surname><given-names>SM</given-names></name><name name-style="western"><surname>Fernández</surname><given-names>FA</given-names></name></person-group> (<year>2005</year>) <article-title>Teleomorph-anamorph connections: <italic><tp:taxon-name><tp:taxon-name-part taxon-name-part-type="genus">Chaetosphaeria</tp:taxon-name-part> <tp:taxon-name-part taxon-name-part-type="species">raciborskii</tp:taxon-name-part></tp:taxon-name></italic> and related species, and their <italic><tp:taxon-name><tp:taxon-name-part taxon-name-part-type="genus">Craspedodidymum</tp:taxon-name-part></tp:taxon-name></italic>-like anamorphs.</article-title><source>Fungal Diversity</source><volume>19</volume>: <fpage>23</fpage>–<lpage>49</lpage>.</mixed-citation></ref></ref-list></tp:taxon-treatment>
