# Supplementary material for: Delimitation, new species and teleomorph-anamorph relationships in Codinaea, Dendrophoma, Paragaeumannomyces and Striatosphaeria (Chaetosphaeriaceae)
Source: MycoKeys. 2020 Oct 19;74:17–74. doi: 10.3897/mycokeys.74.57824 (PMC7588497; doi:10.3897/mycokeys.74.57824)
Supplement: XML Treatment for Paragaeumannomyces rubicundus [file mycokeys.74.57824-treatment13.xml]

<!DOCTYPE tp:taxon-treatment
  PUBLIC "-//TaxonX//DTD Taxonomic Treatment Publishing DTD v0 20100105//EN" "tax-treatment-NSO.dtd">
<tp:taxon-treatment xmlns:tp="http://www.plazi.org/taxpub"><tp:treatment-meta><kwd-group><label>Taxon classification</label><kwd><named-content xmlns:xlink="http://www.w3.org/1999/xlink" content-type="kingdom">Fungi</named-content></kwd><kwd><named-content xmlns:xlink="http://www.w3.org/1999/xlink" content-type="order">Chaetosphaeriales</named-content></kwd><kwd><named-content xmlns:xlink="http://www.w3.org/1999/xlink" content-type="family">Chaetosphaeriaceae</named-content></kwd></kwd-group><mixed-citation publication-type="journal"><person-group><name><surname>Réblová</surname><given-names>Martina</given-names></name><name><surname>Nekvindová</surname><given-names>Jana</given-names></name><name><surname>Fournier</surname><given-names>Jacques</given-names></name><name><surname>Miller</surname><given-names>Andrew N.</given-names></name></person-group><article-title>Delimitation, new species and teleomorph-anamorph relationships in <italic><tp:taxon-name><tp:taxon-name-part taxon-name-part-type="genus" reg="Codinaea">Codinaea</tp:taxon-name-part></tp:taxon-name></italic>, <italic><tp:taxon-name><tp:taxon-name-part taxon-name-part-type="genus" reg="Dendrophoma">Dendrophoma</tp:taxon-name-part></tp:taxon-name></italic>, <italic><tp:taxon-name><tp:taxon-name-part taxon-name-part-type="genus" reg="Paragaeumannomyces">Paragaeumannomyces</tp:taxon-name-part></tp:taxon-name></italic> and <italic><tp:taxon-name><tp:taxon-name-part taxon-name-part-type="genus" reg="Striatosphaeria">Striatosphaeria</tp:taxon-name-part></tp:taxon-name></italic> (<tp:taxon-name><tp:taxon-name-part taxon-name-part-type="family">Chaetosphaeriaceae</tp:taxon-name-part></tp:taxon-name>)</article-title><source>MycoKeys</source><day>19</day><month>10</month><year>2020</year><volume>74</volume><fpage>17</fpage><lpage>74</lpage><pub-id pub-id-type="doi">10.3897/mycokeys.74.57824</pub-id></mixed-citation></tp:treatment-meta><tp:nomenclature><tp:taxon-name><object-id xmlns:xlink="http://www.w3.org/1999/xlink" content-type="arpha" xlink:type="simple">E2E5755E-C058-5925-9B0B-B3EDFA192CA1</object-id>
              <tp:taxon-name-part taxon-name-part-type="genus" reg="Paragaeumannomyces">Paragaeumannomyces</tp:taxon-name-part>
              <tp:taxon-name-part taxon-name-part-type="species" reg="rubicundus">rubicundus</tp:taxon-name-part>
              <object-id xmlns:xlink="http://www.w3.org/1999/xlink" content-type="mycobank" xlink:type="simple">836537</object-id>
            </tp:taxon-name><tp:taxon-authority>(Huhndorf &amp; F.A. Fernández) Réblová &amp; A.N. Mill.</tp:taxon-authority><tp:taxon-status xmlns:xlink="http://www.w3.org/1999/xlink" xlink:type="simple">comb. nov.</tp:taxon-status></tp:nomenclature><tp:treatment-sec sec-type="Basionym" id="SECID0E2KDK"><title>Basionym.</title><p><italic><tp:taxon-name><tp:taxon-name-part taxon-name-part-type="genus" reg="Chaetosphaeria">Chaetosphaeria</tp:taxon-name-part> <tp:taxon-name-part taxon-name-part-type="species" reg="rubicunda">rubicunda</tp:taxon-name-part></tp:taxon-name></italic> Huhndorf &amp; F.A. Fernández, Fung. Diver. 19: 39. 2005.</p></tp:treatment-sec><tp:treatment-sec sec-type="habitat" id="SECID0EMLDK"><title>Habitat and distribution.</title><p><italic><tp:taxon-name><tp:taxon-name-part taxon-name-part-type="genus" reg="Paragaeumannomyces">Paragaeumannomyces</tp:taxon-name-part> <tp:taxon-name-part taxon-name-part-type="species" reg="rubicundus">rubicundus</tp:taxon-name-part></tp:taxon-name></italic> occurs on decaying wood and is known from the Caribbean in Puerto Rico and from Central America in Costa Rica (<xref ref-type="bibr" rid="B45">Huhndorf and Fernández 2005</xref>).</p></tp:treatment-sec><tp:treatment-sec sec-type="notes" id="SECID0EBMDK"><title>Notes.</title><p>For description, illustration and holotype information see <xref ref-type="bibr" rid="B45">Huhndorf and Fernández (2005)</xref>. <italic><tp:taxon-name><tp:taxon-name-part taxon-name-part-type="genus" reg="Paragaeumannomyces">Paragaeumannomyces</tp:taxon-name-part> <tp:taxon-name-part taxon-name-part-type="species" reg="rubicundus">rubicundus</tp:taxon-name-part></tp:taxon-name></italic> is distinguished from other species of the genus by ascomata with red surface crystals not dissolving in water, 3 % KOH or lactophenol. Similar to <italic><tp:taxon-name><tp:taxon-name-part taxon-name-part-type="genus" reg="Paragaeumannomyces">Paragaeumannomyces</tp:taxon-name-part></tp:taxon-name></italic> sp. 4 (S.M.H. 3119), the craspedodidymum-like anamorph forms conidia with three setulae.</p></tp:treatment-sec><ref-list><ref id="B45"><mixed-citation xmlns:xlink="http://www.w3.org/1999/xlink" xlink:type="simple"><person-group><name name-style="western"><surname>Huhndorf</surname><given-names>SM</given-names></name><name name-style="western"><surname>Fernández</surname><given-names>FA</given-names></name></person-group> (<year>2005</year>) <article-title>Teleomorph-anamorph connections: <italic><tp:taxon-name><tp:taxon-name-part taxon-name-part-type="genus">Chaetosphaeria</tp:taxon-name-part> <tp:taxon-name-part taxon-name-part-type="species">raciborskii</tp:taxon-name-part></tp:taxon-name></italic> and related species, and their <italic><tp:taxon-name><tp:taxon-name-part taxon-name-part-type="genus">Craspedodidymum</tp:taxon-name-part></tp:taxon-name></italic>-like anamorphs.</article-title><source>Fungal Diversity</source><volume>19</volume>: <fpage>23</fpage>–<lpage>49</lpage>.</mixed-citation></ref></ref-list></tp:taxon-treatment>
