# Supplementary material for: Delimitation, new species and teleomorph-anamorph relationships in Codinaea, Dendrophoma, Paragaeumannomyces and Striatosphaeria (Chaetosphaeriaceae)
Source: MycoKeys. 2020 Oct 19;74:17–74. doi: 10.3897/mycokeys.74.57824 (PMC7588497; doi:10.3897/mycokeys.74.57824)
Supplement: XML Treatment for Paragaeumannomyces sabinianus [file mycokeys.74.57824-treatment14.xml]

<!DOCTYPE tp:taxon-treatment
  PUBLIC "-//TaxonX//DTD Taxonomic Treatment Publishing DTD v0 20100105//EN" "tax-treatment-NSO.dtd">
<tp:taxon-treatment xmlns:tp="http://www.plazi.org/taxpub"><tp:treatment-meta><kwd-group><label>Taxon classification</label><kwd><named-content xmlns:xlink="http://www.w3.org/1999/xlink" content-type="kingdom">Fungi</named-content></kwd><kwd><named-content xmlns:xlink="http://www.w3.org/1999/xlink" content-type="order">Chaetosphaeriales</named-content></kwd><kwd><named-content xmlns:xlink="http://www.w3.org/1999/xlink" content-type="family">Chaetosphaeriaceae</named-content></kwd></kwd-group><mixed-citation publication-type="journal"><person-group><name><surname>Réblová</surname><given-names>Martina</given-names></name><name><surname>Nekvindová</surname><given-names>Jana</given-names></name><name><surname>Fournier</surname><given-names>Jacques</given-names></name><name><surname>Miller</surname><given-names>Andrew N.</given-names></name></person-group><article-title>Delimitation, new species and teleomorph-anamorph relationships in <italic><tp:taxon-name><tp:taxon-name-part taxon-name-part-type="genus" reg="Codinaea">Codinaea</tp:taxon-name-part></tp:taxon-name></italic>, <italic><tp:taxon-name><tp:taxon-name-part taxon-name-part-type="genus" reg="Dendrophoma">Dendrophoma</tp:taxon-name-part></tp:taxon-name></italic>, <italic><tp:taxon-name><tp:taxon-name-part taxon-name-part-type="genus" reg="Paragaeumannomyces">Paragaeumannomyces</tp:taxon-name-part></tp:taxon-name></italic> and <italic><tp:taxon-name><tp:taxon-name-part taxon-name-part-type="genus" reg="Striatosphaeria">Striatosphaeria</tp:taxon-name-part></tp:taxon-name></italic> (<tp:taxon-name><tp:taxon-name-part taxon-name-part-type="family">Chaetosphaeriaceae</tp:taxon-name-part></tp:taxon-name>)</article-title><source>MycoKeys</source><day>19</day><month>10</month><year>2020</year><volume>74</volume><fpage>17</fpage><lpage>74</lpage><pub-id pub-id-type="doi">10.3897/mycokeys.74.57824</pub-id></mixed-citation></tp:treatment-meta><tp:nomenclature><tp:taxon-name><object-id xmlns:xlink="http://www.w3.org/1999/xlink" content-type="arpha" xlink:type="simple">62B7969B-14E2-5D03-97B0-72912621B66F</object-id>
              <tp:taxon-name-part taxon-name-part-type="genus" reg="Paragaeumannomyces">Paragaeumannomyces</tp:taxon-name-part>
              <tp:taxon-name-part taxon-name-part-type="species" reg="sabinianus">sabinianus</tp:taxon-name-part>
              <object-id xmlns:xlink="http://www.w3.org/1999/xlink" content-type="mycobank" xlink:type="simple">836538</object-id>
            </tp:taxon-name><tp:taxon-authority>Réblová &amp; A.N. Mill.</tp:taxon-authority><tp:taxon-status xmlns:xlink="http://www.w3.org/1999/xlink" xlink:type="simple">sp. nov.</tp:taxon-status><xref ref-type="fig" rid="F9">Figure 9</xref></tp:nomenclature><tp:treatment-sec sec-type="Typification" id="SECID0EKODK"><title>Typification.</title><p>USA – Tennessee • Sevier Co., Great Smoky Mountains National Park, Twin Creeks, Twin Creeks Nature Trail, near ATBI plot; alt. 549 m; 11 Oct. 2006; on decaying wood; A.N. Miller &amp; P. Chaudhary leg.; A.N.M. 1011 (<bold>holotype</bold>: ILLS00121384!).</p></tp:treatment-sec><tp:treatment-sec sec-type="etymology" id="SECID0EYODK"><title>Etymology.</title><p>The species epithet is proposed in honour of Sabine M. Huhndorf for her contribution to mycology and studies in <italic><tp:taxon-name><tp:taxon-name-part taxon-name-part-type="genus" reg="Chaetosphaeria">Chaetosphaeria</tp:taxon-name-part></tp:taxon-name></italic>.</p></tp:treatment-sec><tp:treatment-sec sec-type="description" id="SECID0EFPDK"><title>Description on the natural substrate.</title><p>Teleomorph: Ascomata perithecial, non-stromatic, superficial, usually solitary or in small groups, 250–300(–400) μm diam, 280–320 μm high, subglobose to broadly conical, rarely collapsing laterally upon drying, finely roughened, dark reddish-brown except for a black indistinct papilla, setose, setae 30–41.5 × 4–5 μm, dark brown, stiff, acute, scattered over entire ascoma, shorter and narrower setae 16.5–35 × 2.5–3 μm densely aggregated around the ostiole. Ostiole periphysate. Ascomatal wall leathery, three-layered. Outer layer of textura angularis, 32–53 μm thick, consisting of thin-walled, globose to subglobose, dark orange-brown to reddish-brown cells, 11.5–28 μm diam. Middle layer of textura prismatica, 12–22 μm thick, composed of thick-walled, polyhedral, dark brown, melanised cells. Inner layer of textura prismatica, 3–5 μm thick, composed of thin-walled, flattened and elongated hyaline to subhyaline cells. Paraphyses abundant, hyaline, sparsely branched, septate, 3.5–4.5(–6) μm wide, tapering to 2–2.5 μm, longer than the asci. Asci (154–)161–189 × (11–)12.5–14.5(–15.5) μm (mean ± <abbrev xmlns:xlink="http://www.w3.org/1999/xlink" xlink:title="standard deviation" id="ABBRID0ELPDK" xlink:type="simple">SD</abbrev> = 174.2 ± 8.7 × 13.0 ± 0.8 μm), (130–)144–165 µm (mean ± <abbrev xmlns:xlink="http://www.w3.org/1999/xlink" xlink:title="standard deviation" id="ABBRID0EPPDK" xlink:type="simple">SD</abbrev> = 155.2 ± 8.3 μm) long in the sporiferous part, cylindrical-fusiform, stipitate, apically broadly rounded to obtuse, ascal apex non-amyloid with a distinct apical annulus 2.5–3 μm wide, 1.5–2 μm high. Ascospores (64.5–)68.5–86.5(–88.5) × (3–)3.5–4.5 μm, (mean ± <abbrev xmlns:xlink="http://www.w3.org/1999/xlink" xlink:title="standard deviation" id="ABBRID0ETPDK" xlink:type="simple">SD</abbrev> = 79.1 ± 5.3 × 4.0 ± 0.3 μm), filiform to cylindrical, straight or slightly curved to sigmoid, hyaline, 7-septate, septa often unevenly distributed, not constricted at the septa, asymmetrical, broadly rounded at the apical end and tapering towards the narrowly rounded basal end, with one or two guttules in each cell, 2–3-seriate, rarely 4-seriate, partially overlapping, with a negative or weak dextrinoid reaction in Melzer’s reagent. Anamorph: Unknown.</p><fig id="F9" position="float" orientation="portrait"><object-id xmlns:xlink="http://www.w3.org/1999/xlink" content-type="doi" xlink:type="simple">10.3897/mycokeys.74.57824.figure9</object-id><object-id xmlns:xlink="http://www.w3.org/1999/xlink" content-type="arpha" xlink:type="simple">3E98FD04-0320-5545-929E-6B382E68DEF9</object-id><label>Figure 9.</label><caption><p><italic><tp:taxon-name><tp:taxon-name-part taxon-name-part-type="genus" reg="Paragaeumannomyces">Paragaeumannomyces</tp:taxon-name-part> <tp:taxon-name-part taxon-name-part-type="species" reg="sabinianus">sabinianus</tp:taxon-name-part></tp:taxon-name></italic>. <bold>A</bold> ascomata. <bold>B</bold> ascomatal setae <bold>C</bold> vertical section of ascomal wall <bold>D, E</bold> ascomal wall <bold>F, G</bold> upper part of the ascoma with ostiole surrounded by setae <bold>H</bold> setae from the ostiolar region <bold>I</bold> paraphyses <bold>J</bold> ascal apex with apical ring <bold>K</bold> asci <bold>L, M</bold> ascospores. Images: ILLS00121384 (<bold>A, B, D, E, G–K</bold>); S.M.H. 3824 (<bold>C, F, L</bold>); S.M.H. 3807 (<bold>M</bold>). Scale bars: 500 μm (<bold>A</bold>); 20 μm (<bold>B, E, G, H</bold>); 100 μm (<bold>C, D</bold>); 25 μm (<bold>F</bold>); 5 μm (<bold>J</bold>); 10 μm (<bold>I, K–M</bold>).</p></caption><graphic xmlns:xlink="http://www.w3.org/1999/xlink" xlink:href="mycokeys-74-017-g009.jpg" position="float" orientation="portrait" xlink:type="simple" id="oo_464290.jpg"><uri content-type="original_file" xlink:type="simple">https://binary.pensoft.net/fig/464290</uri></graphic></fig></tp:treatment-sec><tp:treatment-sec sec-type="Other specimen examined" id="SECID0EVRDK"><title>Other specimen examined.</title><p>USA – North Carolina • Macon Co., Coweeta Hydrological Laboratory; 27 Jun. 1998, on decorticated wood; F.A. Fernández leg.; S.M.H. 3807. • <italic>Ibid.</italic>, Horse Cove Drive &amp; Bull Pen Road, alt. 1000 m; 27 Jun. 1998; on decorticated wood; F.A. Fernández leg.; S.M.H. 3824.</p></tp:treatment-sec><tp:treatment-sec sec-type="habitat" id="SECID0E4RDK"><title>Habitat and distribution.</title><p>A saprobe on decaying wood, so far known from North America in the USA (North Carolina, Tennessee) (Ellis 1887; <xref ref-type="bibr" rid="B45">Huhndorf and Fernández 2005</xref>).</p></tp:treatment-sec><tp:treatment-sec sec-type="notes" id="SECID0EHSDK"><title>Notes.</title><p><xref ref-type="bibr" rid="B45">Huhndorf and Fernández (2005)</xref> reported <italic><tp:taxon-name><tp:taxon-name-part taxon-name-part-type="genus" reg="Paragaeumannomyces">P.</tp:taxon-name-part> <tp:taxon-name-part taxon-name-part-type="species" reg="longisporus">longisporus</tp:taxon-name-part></tp:taxon-name></italic> (as <italic><tp:taxon-name><tp:taxon-name-part taxon-name-part-type="genus" reg="Chaetosphaeria">Ch.</tp:taxon-name-part> <tp:taxon-name-part taxon-name-part-type="species" reg="ellisii">ellisii</tp:taxon-name-part></tp:taxon-name></italic>) from numerous collections from North America; the phylogenetic analysis of <abbrev xmlns:xlink="http://www.w3.org/1999/xlink" xlink:title="internal transcribed spacers" xlink:type="simple">ITS</abbrev> sequences of six specimens resolved this species as a statistically unsupported clade with two strongly supported subclades. Although <xref ref-type="bibr" rid="B45">Huhndorf and Fernández (2005)</xref> described <italic><tp:taxon-name><tp:taxon-name-part taxon-name-part-type="genus" reg="Paragaeumannomyces">P.</tp:taxon-name-part> <tp:taxon-name-part taxon-name-part-type="species" reg="longisporus">longisporus</tp:taxon-name-part></tp:taxon-name></italic> with setae scattered over the entire ascoma, in discussion, they admitted the presence of setae also around the ostiole: “In <italic><tp:taxon-name><tp:taxon-name-part taxon-name-part-type="genus" reg="Chaetosphaeria">C.</tp:taxon-name-part> <tp:taxon-name-part taxon-name-part-type="species" reg="ellisii">ellisii</tp:taxon-name-part></tp:taxon-name></italic>, <italic><tp:taxon-name><tp:taxon-name-part taxon-name-part-type="genus" reg="Chaetosphaeria">C.</tp:taxon-name-part> <tp:taxon-name-part taxon-name-part-type="species" reg="raciborskii">raciborskii</tp:taxon-name-part></tp:taxon-name></italic> and <italic><tp:taxon-name><tp:taxon-name-part taxon-name-part-type="genus" reg="Chaetosphaeria">C.</tp:taxon-name-part> <tp:taxon-name-part taxon-name-part-type="species" reg="panamensis">panamensis</tp:taxon-name-part></tp:taxon-name></italic> the setae tend to be scattered over the entire surface of the ascomata, however some specimens of <italic><tp:taxon-name><tp:taxon-name-part taxon-name-part-type="genus" reg="Chaetosphaeria">C.</tp:taxon-name-part> <tp:taxon-name-part taxon-name-part-type="species" reg="ellisii">ellisii</tp:taxon-name-part></tp:taxon-name></italic> may have setae concentrated only at the apex.”</p><p><xref ref-type="bibr" rid="B3">Barr (1993)</xref> described the ostiole of the holotype of <italic><tp:taxon-name><tp:taxon-name-part taxon-name-part-type="genus" reg="Sphaeria">S.</tp:taxon-name-part> <tp:taxon-name-part taxon-name-part-type="species" reg="longispora">longispora</tp:taxon-name-part></tp:taxon-name></italic> surrounded by a crown of dark brown, stiff setae. We examined three collections tentatively identified as <italic><tp:taxon-name><tp:taxon-name-part taxon-name-part-type="genus" reg="Paragaeumannomyces">P.</tp:taxon-name-part> <tp:taxon-name-part taxon-name-part-type="species" reg="longisporus">longisporus</tp:taxon-name-part></tp:taxon-name></italic> from North America (ILLS00121384, ILLS00121385, ILLS00121386) and in each the ostiole was delimited by densely aggregated acute setae. Apart from the ostiolar setae, additional setae were scattered over the entire ascoma, but they differed by their density among collections. The ascomata and asci of these three collections are comparable in size; the main difference lies in the ascospore length. The specimen ILLS00121384 has longer [(64.5–)68.5–86.5(–88.5) μm] ascospores compared to ILLS00121385 and ILLS00121386, which have shorter [(50.5–)52.5–68 μm] ascospores corresponding to the size given by <xref ref-type="bibr" rid="B3">Barr (1993)</xref> for the <italic><tp:taxon-name><tp:taxon-name-part taxon-name-part-type="genus" reg="Sphaeria">S.</tp:taxon-name-part> <tp:taxon-name-part taxon-name-part-type="species" reg="longispora">longispora</tp:taxon-name-part></tp:taxon-name></italic> holotype. In the description of <italic><tp:taxon-name><tp:taxon-name-part taxon-name-part-type="genus" reg="Paragaeumannomyces">P.</tp:taxon-name-part> <tp:taxon-name-part taxon-name-part-type="species" reg="longisporus">longisporus</tp:taxon-name-part></tp:taxon-name></italic><italic>fide</italic><xref ref-type="bibr" rid="B45">Huhndorf and Fernández (2005)</xref>, a wide range of ascospore lengths [(40–)50–75(–80) μm] is given, the upper limit matching the ascospore size of ILLS00121384.</p><p>In our <abbrev xmlns:xlink="http://www.w3.org/1999/xlink" xlink:title="internal transcribed spacers" xlink:type="simple">ITS</abbrev>-<abbrev xmlns:xlink="http://www.w3.org/1999/xlink" xlink:title="28S ribosomal DNA gene" id="ABBRID0EAXDK" xlink:type="simple">28S</abbrev> phylogeny, <italic><tp:taxon-name><tp:taxon-name-part taxon-name-part-type="genus" reg="Paragaeumannomyces">P.</tp:taxon-name-part> <tp:taxon-name-part taxon-name-part-type="species" reg="longisporus">longisporus</tp:taxon-name-part></tp:taxon-name></italic><italic>fide</italic><xref ref-type="bibr" rid="B45">Huhndorf and Fernández (2005)</xref> was resolved as a strongly supported clade (100/1.0/100) with two subclades. The first subclade (100/1.0/100) was introduced as a new species <italic><tp:taxon-name><tp:taxon-name-part taxon-name-part-type="genus" reg="Paragaeumannomyces">P.</tp:taxon-name-part> <tp:taxon-name-part taxon-name-part-type="species" reg="sabinianus">sabinianus</tp:taxon-name-part></tp:taxon-name></italic>, including ILLS00121384 (Fig. <xref ref-type="fig" rid="F9">9</xref>), S.M.H. 3807 (<xref ref-type="bibr" rid="B45">Huhndorf and Fernández 2005</xref>: fig. 13) and S.M.H. 3824 (<xref ref-type="bibr" rid="B45">Huhndorf and Fernández 2005</xref>: fig. 15) with longer ascospores, distinguished from the second subclade <italic><tp:taxon-name><tp:taxon-name-part taxon-name-part-type="genus" reg="Paragaeumannomyces">P.</tp:taxon-name-part> <tp:taxon-name-part taxon-name-part-type="species" reg="longisporus">longisporus</tp:taxon-name-part></tp:taxon-name></italic> (99/1.0/100) with shorter ascospores (Fig. <xref ref-type="fig" rid="F8">8</xref>). The anamorph of <italic><tp:taxon-name><tp:taxon-name-part taxon-name-part-type="genus" reg="Paragaeumannomyces">P.</tp:taxon-name-part> <tp:taxon-name-part taxon-name-part-type="species" reg="sabinianus">sabinianus</tp:taxon-name-part></tp:taxon-name></italic> is unknown; our specimen was not isolated in axenic culture and the strains S.M.H. 3807 and S.M.H. 3824 formed only sterile mycelium in vitro (<xref ref-type="bibr" rid="B45">Huhndorf and Fernández 2005</xref>).</p></tp:treatment-sec><tp:treatment-sec><!--Section generated to contain objects referenced in tp:taxon-treatment.--><fig id="F8" position="float" orientation="portrait"><object-id xmlns:xlink="http://www.w3.org/1999/xlink" content-type="doi" xlink:type="simple">10.3897/mycokeys.74.57824.figure8</object-id><object-id xmlns:xlink="http://www.w3.org/1999/xlink" content-type="arpha" xlink:type="simple">D0B4D824-F798-5188-B034-4BF108B3BC4F</object-id><label>Figure 8.</label><caption><p><italic><tp:taxon-name><tp:taxon-name-part taxon-name-part-type="genus" reg="Paragaeumannomyces">Paragaeumannomyces</tp:taxon-name-part> <tp:taxon-name-part taxon-name-part-type="species" reg="longisporus">longisporus</tp:taxon-name-part></tp:taxon-name></italic>. <bold>A, B</bold> ascomata <bold>C, D</bold> vertical section of ascomal wall <bold>E</bold> vertical section of ascomal wall and papilla with apical of setae <bold>F</bold> ascomal wall with setae <bold>G</bold> globose cells of the outer layer of the ascomal wall <bold>H, I</bold> asci <bold>J</bold> paraphyses <bold>K–N</bold> ascospores. Images: ILLS00121385 (<bold>A, B, G</bold>); S.M.H. 3860 (<bold>C, E, M</bold>); S.M.H. 2519 (<bold>D</bold>); ILLS00121386 (<bold>F, H–J, K</bold>); S.M.H. 2758 (<bold>L</bold>); S.M.H. 3809 (<bold>N</bold>). Scale bars: 250 μm (<bold>A–D</bold>); 50 μm (<bold>E–G</bold>); 20 μm (<bold>H–J</bold>); 10 μm (<bold>K–N</bold>).</p></caption><graphic xmlns:xlink="http://www.w3.org/1999/xlink" xlink:href="mycokeys-74-017-g008.jpg" position="float" orientation="portrait" xlink:type="simple" id="oo_464289.jpg"><uri content-type="original_file" xlink:type="simple">https://binary.pensoft.net/fig/464289</uri></graphic></fig></tp:treatment-sec><ref-list><ref id="B45"><mixed-citation xmlns:xlink="http://www.w3.org/1999/xlink" xlink:type="simple"><person-group><name name-style="western"><surname>Huhndorf</surname><given-names>SM</given-names></name><name name-style="western"><surname>Fernández</surname><given-names>FA</given-names></name></person-group> (<year>2005</year>) <article-title>Teleomorph-anamorph connections: <italic><tp:taxon-name><tp:taxon-name-part taxon-name-part-type="genus">Chaetosphaeria</tp:taxon-name-part> <tp:taxon-name-part taxon-name-part-type="species">raciborskii</tp:taxon-name-part></tp:taxon-name></italic> and related species, and their <italic><tp:taxon-name><tp:taxon-name-part taxon-name-part-type="genus">Craspedodidymum</tp:taxon-name-part></tp:taxon-name></italic>-like anamorphs.</article-title><source>Fungal Diversity</source><volume>19</volume>: <fpage>23</fpage>–<lpage>49</lpage>.</mixed-citation></ref><ref id="B3"><mixed-citation xmlns:xlink="http://www.w3.org/1999/xlink" xlink:type="simple"><person-group><name name-style="western"><surname>Barr</surname><given-names>ME</given-names></name></person-group> (<year>1993</year>) <article-title>Redisposition of some taxa described by J.B. Ellis.</article-title><source>Mycotaxon</source><volume>46</volume>: <fpage>45</fpage>–<lpage>76</lpage>.</mixed-citation></ref></ref-list></tp:taxon-treatment>
