# Supplementary material for: Delimitation, new species and teleomorph-anamorph relationships in Codinaea, Dendrophoma, Paragaeumannomyces and Striatosphaeria (Chaetosphaeriaceae)
Source: MycoKeys. 2020 Oct 19;74:17–74. doi: 10.3897/mycokeys.74.57824 (PMC7588497; doi:10.3897/mycokeys.74.57824)
Supplement: XML Treatment for Paragaeumannomyces smokiensis [file mycokeys.74.57824-treatment15.xml]

<!DOCTYPE tp:taxon-treatment
  PUBLIC "-//TaxonX//DTD Taxonomic Treatment Publishing DTD v0 20100105//EN" "tax-treatment-NSO.dtd">
<tp:taxon-treatment xmlns:tp="http://www.plazi.org/taxpub"><tp:treatment-meta><kwd-group><label>Taxon classification</label><kwd><named-content xmlns:xlink="http://www.w3.org/1999/xlink" content-type="kingdom">Fungi</named-content></kwd><kwd><named-content xmlns:xlink="http://www.w3.org/1999/xlink" content-type="order">Chaetosphaeriales</named-content></kwd><kwd><named-content xmlns:xlink="http://www.w3.org/1999/xlink" content-type="family">Chaetosphaeriaceae</named-content></kwd></kwd-group><mixed-citation publication-type="journal"><person-group><name><surname>Réblová</surname><given-names>Martina</given-names></name><name><surname>Nekvindová</surname><given-names>Jana</given-names></name><name><surname>Fournier</surname><given-names>Jacques</given-names></name><name><surname>Miller</surname><given-names>Andrew N.</given-names></name></person-group><article-title>Delimitation, new species and teleomorph-anamorph relationships in <italic><tp:taxon-name><tp:taxon-name-part taxon-name-part-type="genus" reg="Codinaea">Codinaea</tp:taxon-name-part></tp:taxon-name></italic>, <italic><tp:taxon-name><tp:taxon-name-part taxon-name-part-type="genus" reg="Dendrophoma">Dendrophoma</tp:taxon-name-part></tp:taxon-name></italic>, <italic><tp:taxon-name><tp:taxon-name-part taxon-name-part-type="genus" reg="Paragaeumannomyces">Paragaeumannomyces</tp:taxon-name-part></tp:taxon-name></italic> and <italic><tp:taxon-name><tp:taxon-name-part taxon-name-part-type="genus" reg="Striatosphaeria">Striatosphaeria</tp:taxon-name-part></tp:taxon-name></italic> (<tp:taxon-name><tp:taxon-name-part taxon-name-part-type="family">Chaetosphaeriaceae</tp:taxon-name-part></tp:taxon-name>)</article-title><source>MycoKeys</source><day>19</day><month>10</month><year>2020</year><volume>74</volume><fpage>17</fpage><lpage>74</lpage><pub-id pub-id-type="doi">10.3897/mycokeys.74.57824</pub-id></mixed-citation></tp:treatment-meta><tp:nomenclature><tp:taxon-name><object-id xmlns:xlink="http://www.w3.org/1999/xlink" content-type="arpha" xlink:type="simple">84D781EB-FF49-580A-89E0-73939F49C4D0</object-id>
              <tp:taxon-name-part taxon-name-part-type="genus" reg="Paragaeumannomyces">Paragaeumannomyces</tp:taxon-name-part>
              <tp:taxon-name-part taxon-name-part-type="species" reg="smokiensis">smokiensis</tp:taxon-name-part>
              <object-id xmlns:xlink="http://www.w3.org/1999/xlink" content-type="mycobank" xlink:type="simple">836539</object-id>
            </tp:taxon-name><tp:taxon-authority>Réblová &amp; A.N. Mill.</tp:taxon-authority><tp:taxon-status xmlns:xlink="http://www.w3.org/1999/xlink" xlink:type="simple">sp. nov.</tp:taxon-status><xref ref-type="fig" rid="F10">Figure 10</xref></tp:nomenclature><tp:treatment-sec sec-type="Typification" id="SECID0EX1DK"><title>Typification.</title><p>USA – Tennessee • Sevier Co., Great Smoky Mountains National Park, Greenbrier, alternative side trail to Whaley Cemetery; alt. 549 m; 10 Jul. 2005; on decaying wood; A.N. Miller &amp; A.M. Stchigel leg.; A.N.M. 466 (<bold>holotype</bold>: ILLS00121398!).</p></tp:treatment-sec><tp:treatment-sec sec-type="etymology" id="SECID0E61DK"><title>Etymology.</title><p>Named after the Great Smoky Mountains National Park from where it was collected.</p></tp:treatment-sec><tp:treatment-sec sec-type="description" id="SECID0EE2DK"><title>Description on the natural substrate.</title><p>Teleomorph: Ascomata perithecial, non-stromatic, superficial, solitary or in small groups, 270–390 μm diam, 320–400 μm high, subglobose to broadly conical, finely roughened, dark reddish-brown, glabrous except for the black papilla with dark brown, stiff, acute setae, 9.5–13.5 × 2–2.5 μm, densely aggregated around the ostiole. Ostiole periphysate. Ascomatal wall leathery, three-layered; outer layer of textura angularis consisting of globose to subglobose, reddish-brown cells; middle layer composed of brick-like, brown cells; inner layer of flattened, thin-walled, subhyaline cells. Paraphyses abundant, hyaline, longer than the asci, tapering. Asci (134–)140–174(–189) × 11–13(–14) μm (mean ± <abbrev xmlns:xlink="http://www.w3.org/1999/xlink" xlink:title="standard deviation" id="ABBRID0EK2DK" xlink:type="simple">SD</abbrev> = 158.2 ± 19.4 × 12.3 ± 0.9 μm), cylindrical-fusiform, stipitate, apically narrowly rounded, ascal apex non-amyloid with a distinct apical annulus 2–2.5 μm wide, 1–1.5 μm high. Ascospores (58–)60.5–80.5 × (3–)3.5–4.5(–5) μm (mean ± <abbrev xmlns:xlink="http://www.w3.org/1999/xlink" xlink:title="standard deviation" id="ABBRID0EO2DK" xlink:type="simple">SD</abbrev> = 69.8 ± 6.3 × 4.0 ± 0.5 μm), filiform to cylindrical, straight or slightly curved, hyaline, 9–11-septate, septa often unevenly distributed, not constricted at the septa, asymmetrical, rounded at the apical end, tapering towards the basal end, with one or two guttules in each cell, 2–3-seriate or 4-seriate and partially overlapping, seldom in a single fascicle. Anamorph: Unknown.</p><fig id="F10" position="float" orientation="portrait"><object-id xmlns:xlink="http://www.w3.org/1999/xlink" content-type="doi" xlink:type="simple">10.3897/mycokeys.74.57824.figure10</object-id><object-id xmlns:xlink="http://www.w3.org/1999/xlink" content-type="arpha" xlink:type="simple">91101830-DD13-56A8-8360-DD13EECC856D</object-id><label>Figure 10.</label><caption><p><italic><tp:taxon-name><tp:taxon-name-part taxon-name-part-type="genus" reg="Paragaeumannomyces">Paragaeumannomyces</tp:taxon-name-part> <tp:taxon-name-part taxon-name-part-type="species" reg="smokiensis">smokiensis</tp:taxon-name-part></tp:taxon-name></italic> (ILLS00121398). <bold>A, B</bold> ascomata <bold>C</bold> globose cells of the outer layer of the ascomal wall and an ostiolar seta <bold>D, E</bold> asci <bold>F, G</bold> ascal apex with apical annulus <bold>H–K</bold> ascospores. Scale bars: 250 μm (<bold>A, B</bold>); 50 μm (<bold>C</bold>); 20 μm (<bold>D, E</bold>); 10 μm (<bold>F–K</bold>).</p></caption><graphic xmlns:xlink="http://www.w3.org/1999/xlink" xlink:href="mycokeys-74-017-g010.jpg" position="float" orientation="portrait" xlink:type="simple" id="oo_464291.jpg"><uri content-type="original_file" xlink:type="simple">https://binary.pensoft.net/fig/464291</uri></graphic></fig></tp:treatment-sec><tp:treatment-sec sec-type="habitat" id="SECID0E33DK"><title>Habitat and distribution.</title><p>A saprobe on decaying wood, known only from the USA.</p></tp:treatment-sec><tp:treatment-sec sec-type="notes" id="SECID0EB4DK"><title>Notes.</title><p>The present species is most similar to <italic><tp:taxon-name><tp:taxon-name-part taxon-name-part-type="genus" reg="Paragaeumannomyces">P.</tp:taxon-name-part> <tp:taxon-name-part taxon-name-part-type="species" reg="abietinus">abietinus</tp:taxon-name-part></tp:taxon-name></italic>, the only member of the genus known from Europe. They share dark reddish-brown, glabrous ascomata with short setae surrounding the ostiole. Although the size of ascospores of both species overlap, <italic><tp:taxon-name><tp:taxon-name-part taxon-name-part-type="genus" reg="Paragaeumannomyces">P.</tp:taxon-name-part> <tp:taxon-name-part taxon-name-part-type="species" reg="abietinus">abietinus</tp:taxon-name-part></tp:taxon-name></italic> differs from <italic><tp:taxon-name><tp:taxon-name-part taxon-name-part-type="genus" reg="Paragaeumannomyces">P.</tp:taxon-name-part> <tp:taxon-name-part taxon-name-part-type="species" reg="smokiensis">smokiensis</tp:taxon-name-part></tp:taxon-name></italic> by longer [(185–)195–240 × 12–14.5(–15.5) μm] asci and slightly longer and wider ascospores [(62–)65–87 × (3.5–)4–5.5 μm] with usually less septa [(5–)7–9(–11)].</p></tp:treatment-sec></tp:taxon-treatment>
