# Supplementary material for: Delimitation, new species and teleomorph-anamorph relationships in Codinaea, Dendrophoma, Paragaeumannomyces and Striatosphaeria (Chaetosphaeriaceae)
Source: MycoKeys. 2020 Oct 19;74:17–74. doi: 10.3897/mycokeys.74.57824 (PMC7588497; doi:10.3897/mycokeys.74.57824)
Supplement: XML Treatment for Striatosphaeria castanea [file mycokeys.74.57824-treatment17.xml]

<!DOCTYPE tp:taxon-treatment
  PUBLIC "-//TaxonX//DTD Taxonomic Treatment Publishing DTD v0 20100105//EN" "tax-treatment-NSO.dtd">
<tp:taxon-treatment xmlns:tp="http://www.plazi.org/taxpub"><tp:treatment-meta><kwd-group><label>Taxon classification</label><kwd><named-content xmlns:xlink="http://www.w3.org/1999/xlink" content-type="kingdom">Fungi</named-content></kwd><kwd><named-content xmlns:xlink="http://www.w3.org/1999/xlink" content-type="order">Chaetosphaeriales</named-content></kwd><kwd><named-content xmlns:xlink="http://www.w3.org/1999/xlink" content-type="family">Chaetosphaeriaceae</named-content></kwd></kwd-group><mixed-citation publication-type="journal"><person-group><name><surname>Réblová</surname><given-names>Martina</given-names></name><name><surname>Nekvindová</surname><given-names>Jana</given-names></name><name><surname>Fournier</surname><given-names>Jacques</given-names></name><name><surname>Miller</surname><given-names>Andrew N.</given-names></name></person-group><article-title>Delimitation, new species and teleomorph-anamorph relationships in <italic><tp:taxon-name><tp:taxon-name-part taxon-name-part-type="genus" reg="Codinaea">Codinaea</tp:taxon-name-part></tp:taxon-name></italic>, <italic><tp:taxon-name><tp:taxon-name-part taxon-name-part-type="genus" reg="Dendrophoma">Dendrophoma</tp:taxon-name-part></tp:taxon-name></italic>, <italic><tp:taxon-name><tp:taxon-name-part taxon-name-part-type="genus" reg="Paragaeumannomyces">Paragaeumannomyces</tp:taxon-name-part></tp:taxon-name></italic> and <italic><tp:taxon-name><tp:taxon-name-part taxon-name-part-type="genus" reg="Striatosphaeria">Striatosphaeria</tp:taxon-name-part></tp:taxon-name></italic> (<tp:taxon-name><tp:taxon-name-part taxon-name-part-type="family">Chaetosphaeriaceae</tp:taxon-name-part></tp:taxon-name>)</article-title><source>MycoKeys</source><day>19</day><month>10</month><year>2020</year><volume>74</volume><fpage>17</fpage><lpage>74</lpage><pub-id pub-id-type="doi">10.3897/mycokeys.74.57824</pub-id></mixed-citation></tp:treatment-meta><tp:nomenclature><tp:taxon-name><object-id xmlns:xlink="http://www.w3.org/1999/xlink" content-type="arpha" xlink:type="simple">E1BF3D38-8FE2-5CFB-941E-87B1ECD83ABF</object-id>
              <tp:taxon-name-part taxon-name-part-type="genus" reg="Striatosphaeria">Striatosphaeria</tp:taxon-name-part>
              <tp:taxon-name-part taxon-name-part-type="species" reg="castanea">castanea</tp:taxon-name-part>
              <object-id xmlns:xlink="http://www.w3.org/1999/xlink" content-type="mycobank" xlink:type="simple">836540</object-id>
            </tp:taxon-name><tp:taxon-authority>Réblová &amp; J. Fourn.</tp:taxon-authority><tp:taxon-status xmlns:xlink="http://www.w3.org/1999/xlink" xlink:type="simple">sp. nov.</tp:taxon-status><xref ref-type="fig" rid="F11">Figure 11</xref></tp:nomenclature><tp:treatment-sec sec-type="Typification" id="SECID0EZEEK"><title>Typification.</title><p>French Guiana • Maripasoula, Saül, sentier des gros arbres, disturbed secondary rainforest; alt. 200 m; 25 Aug. 2018; on the bark of decaying woody liana on the ground associated with <italic><tp:taxon-name><tp:taxon-name-part taxon-name-part-type="genus" reg="Xylaria">Xylaria</tp:taxon-name-part> <tp:taxon-name-part taxon-name-part-type="species" reg="papillatoides">papillatoides</tp:taxon-name-part></tp:taxon-name></italic>; C. Lechat leg.; GY.J.F. 18140-1 (<bold>holotype</bold>: <named-content xmlns:xlink="http://www.w3.org/1999/xlink" content-type="dwc:institutional_code" xlink:type="simple">PRA</named-content>-16328!, ex-type culture <named-content xmlns:xlink="http://www.w3.org/1999/xlink" content-type="dwc:institutional_code" xlink:type="simple">CBS</named-content> 145352).</p></tp:treatment-sec><tp:treatment-sec sec-type="etymology" id="SECID0ERFEK"><title>Etymology.</title><p><italic>Castanea</italic> (Latin) chestnut-coloured, referring to the colour of conidia.</p></tp:treatment-sec><tp:treatment-sec sec-type="description" id="SECID0E5FEK"><title>Description on the natural substrate.</title><p>Teleomorph: Ascomata perithecial, non-stromatic or formed on rudimentary basal stroma, superficial, solitary or in small groups or dense clusters, 160–200 μm diam, 170–220 μm high, subglobose to broadly conical, dark brown, glabrous, papillate. Ostiole periphysate. Ascomatal wall fragile, carbonaceous, 20–27 μm thick, two-layered. Outer layer of textura prismatica, consisting of brown, polyhedral cells with opaque walls. Inner layer of textura prismatica, consisting of several rows of thin-walled, hyaline, flattened cells. Paraphyses sparse, partially disintegrating at maturity, septate, 3–5 μm wide, tapering to ca. 2.5 μm, longer than the asci. Asci (75–)78–97(–102) × (10.5–)11–14.5 μm (mean ± <abbrev xmlns:xlink="http://www.w3.org/1999/xlink" xlink:title="standard deviation" id="ABBRID0EEGEK" xlink:type="simple">SD</abbrev> = 87.3 ± 5.0 × 12.5 ± 1.1 µm), (56.5–)65–77(–82.5) μm (mean ± <abbrev xmlns:xlink="http://www.w3.org/1999/xlink" xlink:title="standard deviation" id="ABBRID0EIGEK" xlink:type="simple">SD</abbrev> = 70.0 ± 4.9 µm) long in the sporiferous part, cylindrical-fusiform, stipitate, apically obtuse, ascal apex with a shallow, non-amyloid apical annulus 3.5–4.5 μm wide, 1–1.5 μm high. Ascospores (10.5–)11–13.5(–14.5) × (5.5–)6–7.5 μm (mean ± <abbrev xmlns:xlink="http://www.w3.org/1999/xlink" xlink:title="standard deviation" id="ABBRID0EMGEK" xlink:type="simple">SD</abbrev> = 12.2 ± 0.5 × 6.7 ± 0.5 µm), ellipsoidal-fusiform, dark brown to chestnut brown, 1-septate; septum median, dark brown, with a central pore, not constricted or slightly constricted at the septum, with longitudinally arranged darker brown ridges alternating with lighter brown furrows, ascospores uniseriate or obliquely uniseriate in the ascus. Anamorph: <tp:taxon-name><tp:taxon-name-part taxon-name-part-type="genus" reg="Codinaea">Codinaea</tp:taxon-name-part></tp:taxon-name>-like, not present on the nature substrate.</p><fig id="F11" position="float" orientation="portrait"><object-id xmlns:xlink="http://www.w3.org/1999/xlink" content-type="doi" xlink:type="simple">10.3897/mycokeys.74.57824.figure11</object-id><object-id xmlns:xlink="http://www.w3.org/1999/xlink" content-type="arpha" xlink:type="simple">9A39622B-9200-5ECB-9549-A9FAA979D9AF</object-id><label>Figure 11.</label><caption><p><italic><tp:taxon-name><tp:taxon-name-part taxon-name-part-type="genus" reg="Striatosphaeria">Striatosphaeria</tp:taxon-name-part> <tp:taxon-name-part taxon-name-part-type="species" reg="castanea">castanea</tp:taxon-name-part></tp:taxon-name></italic> (<named-content xmlns:xlink="http://www.w3.org/1999/xlink" content-type="dwc:institutional_code" xlink:type="simple">CBS</named-content> 145352). <bold>A, B</bold> ascomata <bold>C</bold> asci <bold>D</bold> ascospores <bold>E</bold> ascal apex with apical annulus <bold>F</bold> colonies on CMA with an <italic><tp:taxon-name><tp:taxon-name-part taxon-name-part-type="genus" reg="Urtica">Urtica</tp:taxon-name-part> <tp:taxon-name-part taxon-name-part-type="species" reg="dioica">dioica</tp:taxon-name-part></tp:taxon-name></italic> stem after 8 wk <bold>G–J</bold> conidia <bold>K–Q</bold> conidiophores <bold>R</bold> colonies on <abbrev xmlns:xlink="http://www.w3.org/1999/xlink" xlink:title="cornmeal dextrose agar" id="ABBRID0EEIEK" xlink:type="simple">CMD</abbrev>, <abbrev xmlns:xlink="http://www.w3.org/1999/xlink" xlink:title="Modified Leonian’s agar" id="ABBRID0EIIEK" xlink:type="simple">MLA</abbrev>, <abbrev xmlns:xlink="http://www.w3.org/1999/xlink" xlink:title="oat-meal agar" id="ABBRID0EMIEK" xlink:type="simple">OA</abbrev> and <abbrev xmlns:xlink="http://www.w3.org/1999/xlink" xlink:title="potato-carrot agar" id="ABBRID0EQIEK" xlink:type="simple">PCA</abbrev> after 4 wk (from left to right). Scale bars: 500 μm (<bold>A, B</bold>); 20 μm (<bold>C, E</bold>); 10 μm (<bold>D, G–Q</bold>); 1 cm (<bold>F, R</bold>).</p></caption><graphic xmlns:xlink="http://www.w3.org/1999/xlink" xlink:href="mycokeys-74-017-g011.jpg" position="float" orientation="portrait" xlink:type="simple" id="oo_464292.jpg"><uri content-type="original_file" xlink:type="simple">https://binary.pensoft.net/fig/464292</uri></graphic></fig></tp:treatment-sec><tp:treatment-sec sec-type="description" id="SECID0EBJEK"><title>Description on CMA with sterile stems of <italic><tp:taxon-name><tp:taxon-name-part taxon-name-part-type="genus" reg="Urtica">Urtica</tp:taxon-name-part> <tp:taxon-name-part taxon-name-part-type="species" reg="dioica">dioica</tp:taxon-name-part></tp:taxon-name></italic>.</title><p>Colonies effuse, vegetative hyphae hyaline, branched, 2.5–3.5 μm wide. Conidiophores macronematous, mononematous, 22–66 μm long, 3.5–5 μm wide near the base, erect, straight, cylindrical, several-septate, brown, paler towards the apex, unbranched, smooth-walled, or reduced to single conidiogenous cells. Conidiogenous cells (9.5–)12.5–25(–33) × 4–4.5 μm, tapering to 2.5–3.5 μm just below the collarette, monophialidic, integrated, terminal, cylindrical to cylindrical-lageniform, pale brown, subhyaline towards the apex, smooth-walled; collarettes funnel-shaped, 4–6.5 μm wide, (1.5–)2–2.5 μm deep. Conidia (10–)11–13.5 × 4–5.5 μm (mean ± <abbrev xmlns:xlink="http://www.w3.org/1999/xlink" xlink:title="standard deviation" id="ABBRID0ETJEK" xlink:type="simple">SD</abbrev> = 11.9 ± 0.8 × 4.8 ± 0.4 µm), reniform to ellipsoidal, straight or slightly curved, asymmetrical, narrowly rounded at the apical end, truncate at the basal end, brown, 1-septate, not constricted or slightly constricted at the septum, with 1–2.5 μm long, hyaline setulae at each end, smooth-walled, in slimy droplets, dark brown in mass.</p></tp:treatment-sec><tp:treatment-sec sec-type="description" id="SECID0EXJEK"><title>Culture characteristics.</title><p>On <abbrev xmlns:xlink="http://www.w3.org/1999/xlink" xlink:title="cornmeal dextrose agar" id="ABBRID0E4JEK" xlink:type="simple">CMD</abbrev> colonies 23–25 mm diam, circular, flat, margin entire, lanose, floccose, funiculose at the centre, cobwebby towards the periphery, whitish with irregular pale brown spots due to pigmented funiculose mycelium, with an isabelline outer zone of submerged growth; reverse beige. On <abbrev xmlns:xlink="http://www.w3.org/1999/xlink" xlink:title="Modified Leonian’s agar" id="ABBRID0EBKEK" xlink:type="simple">MLA</abbrev> colonies 22–25 mm diam, circular, raised, margin entire, lanose, floccose, zonate, with grey, brown and white zones, with an isabelline outer zone of submerged growth; reverse dark grey. On <abbrev xmlns:xlink="http://www.w3.org/1999/xlink" xlink:title="oat-meal agar" id="ABBRID0EFKEK" xlink:type="simple">OA</abbrev> colonies 31–33 mm diam, circular, flat, margin entire, sparsely lanose, floccose, cobwebby at the margin, zonate, whitish, colony centre with irregular dark brown spots due to pigmented submerged mycelium, pale brown towards the margin, with an olivaceous outer zone of submerged growth, dark brown pigment diffusing to agar at the colony centre; reverse olivaceous grey. On <abbrev xmlns:xlink="http://www.w3.org/1999/xlink" xlink:title="potato-carrot agar" id="ABBRID0EJKEK" xlink:type="simple">PCA</abbrev> colonies 17–19 mm diam, circular, slightly convex centrally, margin entire, lanose, floccose becoming cobwebby towards the periphery, isabelline to light beige with irregular brown spots due to pigmented mycelium; reverse light beige. Sporulation abundant on <abbrev xmlns:xlink="http://www.w3.org/1999/xlink" xlink:title="cornmeal dextrose agar" id="ABBRID0ENKEK" xlink:type="simple">CMD</abbrev>, CMA with <italic><tp:taxon-name><tp:taxon-name-part taxon-name-part-type="genus" reg="Urtica">Urtica</tp:taxon-name-part></tp:taxon-name></italic> stems and <abbrev xmlns:xlink="http://www.w3.org/1999/xlink" xlink:title="potato-carrot agar" id="ABBRID0EYKEK" xlink:type="simple">PCA</abbrev>, sparse on <abbrev xmlns:xlink="http://www.w3.org/1999/xlink" xlink:title="Modified Leonian’s agar" id="ABBRID0E3KEK" xlink:type="simple">MLA</abbrev> and <abbrev xmlns:xlink="http://www.w3.org/1999/xlink" xlink:title="oat-meal agar" id="ABBRID0EALEK" xlink:type="simple">OA</abbrev>.</p></tp:treatment-sec><tp:treatment-sec sec-type="Other specimen" id="SECID0EELEK"><title>Other specimen.</title><p>Brazil • Bahia; isolated from roots of <italic><tp:taxon-name><tp:taxon-name-part taxon-name-part-type="genus" reg="Encyclia">Encyclia</tp:taxon-name-part> <tp:taxon-name-part taxon-name-part-type="species" reg="ghillanyi">ghillanyi</tp:taxon-name-part></tp:taxon-name></italic>; isolate monte6.2; GenBank (<abbrev xmlns:xlink="http://www.w3.org/1999/xlink" xlink:title="internal transcribed spacers" xlink:type="simple">ITS</abbrev>): <ext-link xmlns:xlink="http://www.w3.org/1999/xlink" ext-link-type="gen" xlink:href="KC928368" xlink:type="simple">KC928368</ext-link>, unpublished. (Specimen not available).</p></tp:treatment-sec><tp:treatment-sec sec-type="habitat" id="SECID0EVLEK"><title>Habitat and distribution.</title><p><italic><tp:taxon-name><tp:taxon-name-part taxon-name-part-type="genus" reg="Striatosphaeria">Striatosphaeria</tp:taxon-name-part> <tp:taxon-name-part taxon-name-part-type="species" reg="castanea">castanea</tp:taxon-name-part></tp:taxon-name></italic> occurs on the bark of woody liana and as an endophyte of <italic><tp:taxon-name><tp:taxon-name-part taxon-name-part-type="genus" reg="Encyclia">Encyclia</tp:taxon-name-part> <tp:taxon-name-part taxon-name-part-type="species" reg="ghillanyi">ghillanyi</tp:taxon-name-part></tp:taxon-name></italic>. It is known from South America in Brazil and French Guiana.</p></tp:treatment-sec><tp:treatment-sec sec-type="notes" id="SECID0ERMEK"><title>Notes.</title><p><italic><tp:taxon-name><tp:taxon-name-part taxon-name-part-type="genus" reg="Striatosphaeria">Striatosphaeria</tp:taxon-name-part> <tp:taxon-name-part taxon-name-part-type="species" reg="codinaeophora">codinaeophora</tp:taxon-name-part></tp:taxon-name></italic> closely resembles <italic><tp:taxon-name><tp:taxon-name-part taxon-name-part-type="genus" reg="Striatosphaeria">S.</tp:taxon-name-part> <tp:taxon-name-part taxon-name-part-type="species" reg="castanea">castanea</tp:taxon-name-part></tp:taxon-name></italic>, but differs in having larger [(130–)140–160(–170) × 25–35(– 40) μm] asci, [(17–)19–23(–26) × (6–)7–9(–10) μm] ascospores and (15–20 × 4.5–6 μm) conidia (<xref ref-type="bibr" rid="B87">Samuels and Müller 1978</xref>). Based on the present phylogeny (Fig. <xref ref-type="fig" rid="F1">1</xref>) and comparison of <abbrev xmlns:xlink="http://www.w3.org/1999/xlink" xlink:title="internal transcribed spacers" xlink:type="simple">ITS</abbrev> sequences, <italic><tp:taxon-name><tp:taxon-name-part taxon-name-part-type="genus" reg="Striatosphaeria">S.</tp:taxon-name-part> <tp:taxon-name-part taxon-name-part-type="species" reg="castanea">castanea</tp:taxon-name-part></tp:taxon-name></italic> has also been recorded as an endophyte, isolated from roots of <italic><tp:taxon-name><tp:taxon-name-part taxon-name-part-type="genus" reg="Encyclia">Encyclia</tp:taxon-name-part> <tp:taxon-name-part taxon-name-part-type="species" reg="ghillanyi">ghillanyi</tp:taxon-name-part></tp:taxon-name></italic>, a rupiculous orchid inhabiting rock surfaces in semiarid areas in the Bahia state of northern Brazil (strain monte6.2, <abbrev xmlns:xlink="http://www.w3.org/1999/xlink" xlink:title="internal transcribed spacers" xlink:type="simple">ITS</abbrev>: <ext-link xmlns:xlink="http://www.w3.org/1999/xlink" ext-link-type="gen" xlink:href="KC928368" xlink:type="simple">KC928368</ext-link>, Almeida et al. unpublished).</p></tp:treatment-sec><tp:treatment-sec><!--Section generated to contain objects referenced in tp:taxon-treatment.--><fig id="F1" position="float" orientation="portrait"><object-id xmlns:xlink="http://www.w3.org/1999/xlink" content-type="doi" xlink:type="simple">10.3897/mycokeys.74.57824.figure1</object-id><object-id xmlns:xlink="http://www.w3.org/1999/xlink" content-type="arpha" xlink:type="simple">E2C79D27-CC73-507F-B3DC-9D8E9446700E</object-id><label>Figure 1.</label><caption><p>Combined phylogeny using <abbrev xmlns:xlink="http://www.w3.org/1999/xlink" xlink:title="internal transcribed spacers" xlink:type="simple">ITS</abbrev> and <abbrev xmlns:xlink="http://www.w3.org/1999/xlink" xlink:title="28S ribosomal DNA gene" id="ABBRID0ECLDI" xlink:type="simple">28S</abbrev> of selected members of the <tp:taxon-name><tp:taxon-name-part taxon-name-part-type="family">Chaetosphaeriaceae</tp:taxon-name-part></tp:taxon-name>. Species names given in bold are taxonomic novelties; T, ET, IST and PT indicate ex-type, ex-epitype, ex-isotype and ex-paratype strains. Thickened branches indicate branch support with <abbrev xmlns:xlink="http://www.w3.org/1999/xlink" xlink:title="Maximum Likelihood" id="ABBRID0ELLDI" xlink:type="simple">ML</abbrev><abbrev xmlns:xlink="http://www.w3.org/1999/xlink" xlink:title="bootstrapping" id="ABBRID0EPLDI" xlink:type="simple">BS</abbrev> = 100%, <abbrev xmlns:xlink="http://www.w3.org/1999/xlink" xlink:title="posterior probabilities" id="ABBRID0ETLDI" xlink:type="simple">PP</abbrev> values = 1.0 and <abbrev xmlns:xlink="http://www.w3.org/1999/xlink" xlink:title="Maximum Parsimony" id="ABBRID0EXLDI" xlink:type="simple">MP</abbrev> = 100 %. Branch support of nodes ≥ 75 % <abbrev xmlns:xlink="http://www.w3.org/1999/xlink" xlink:title="Maximum Likelihood" id="ABBRID0E2LDI" xlink:type="simple">ML</abbrev> and <abbrev xmlns:xlink="http://www.w3.org/1999/xlink" xlink:title="Maximum Parsimony" id="ABBRID0E6LDI" xlink:type="simple">MP</abbrev><abbrev xmlns:xlink="http://www.w3.org/1999/xlink" xlink:title="bootstrapping" id="ABBRID0EDMDI" xlink:type="simple">BS</abbrev>, and ≥ 0.95 <abbrev xmlns:xlink="http://www.w3.org/1999/xlink" xlink:title="posterior probabilities" id="ABBRID0EHMDI" xlink:type="simple">PP</abbrev> is indicated above branches.</p></caption><graphic xmlns:xlink="http://www.w3.org/1999/xlink" xlink:href="mycokeys-74-017-g001.jpg" position="float" orientation="portrait" xlink:type="simple" id="oo_464282.jpg"><uri content-type="original_file" xlink:type="simple">https://binary.pensoft.net/fig/464282</uri></graphic></fig></tp:treatment-sec><ref-list><ref id="B87"><mixed-citation xmlns:xlink="http://www.w3.org/1999/xlink" xlink:type="simple"><person-group><name name-style="western"><surname>Samuels</surname><given-names>GJ</given-names></name><name name-style="western"><surname>Müller</surname><given-names>E</given-names></name></person-group> (<year>1978</year>) <article-title>Life-history studies of Brazilian <tp:taxon-name><tp:taxon-name-part taxon-name-part-type="class">Ascomycetes</tp:taxon-name-part></tp:taxon-name>. 1. Two new genera of <tp:taxon-name><tp:taxon-name-part taxon-name-part-type="family">Sphaeriaceae</tp:taxon-name-part></tp:taxon-name> having, respectively, <italic><tp:taxon-name><tp:taxon-name-part taxon-name-part-type="genus">Sporoschisma</tp:taxon-name-part></tp:taxon-name></italic>-like and <italic><tp:taxon-name><tp:taxon-name-part taxon-name-part-type="genus">Codinaea</tp:taxon-name-part></tp:taxon-name></italic> anamorphs.</article-title><source>Sydowia</source><volume>31</volume>: <fpage>126</fpage>–<lpage>136</lpage>.</mixed-citation></ref></ref-list></tp:taxon-treatment>
