# Supplementary material for: Delimitation, new species and teleomorph-anamorph relationships in Codinaea, Dendrophoma, Paragaeumannomyces and Striatosphaeria (Chaetosphaeriaceae)
Source: MycoKeys. 2020 Oct 19;74:17–74. doi: 10.3897/mycokeys.74.57824 (PMC7588497; doi:10.3897/mycokeys.74.57824)
Supplement: XML Treatment for Dendrophoma cytisporoides [file mycokeys.74.57824-treatment18.xml]

<!DOCTYPE tp:taxon-treatment
  PUBLIC "-//TaxonX//DTD Taxonomic Treatment Publishing DTD v0 20100105//EN" "tax-treatment-NSO.dtd">
<tp:taxon-treatment xmlns:tp="http://www.plazi.org/taxpub"><tp:treatment-meta><kwd-group><label>Taxon classification</label><kwd><named-content xmlns:xlink="http://www.w3.org/1999/xlink" content-type="kingdom">Fungi</named-content></kwd><kwd><named-content xmlns:xlink="http://www.w3.org/1999/xlink" content-type="order">Chaetosphaeriales</named-content></kwd><kwd><named-content xmlns:xlink="http://www.w3.org/1999/xlink" content-type="family">Chaetosphaeriaceae</named-content></kwd></kwd-group><mixed-citation publication-type="journal"><person-group><name><surname>Réblová</surname><given-names>Martina</given-names></name><name><surname>Nekvindová</surname><given-names>Jana</given-names></name><name><surname>Fournier</surname><given-names>Jacques</given-names></name><name><surname>Miller</surname><given-names>Andrew N.</given-names></name></person-group><article-title>Delimitation, new species and teleomorph-anamorph relationships in <italic><tp:taxon-name><tp:taxon-name-part taxon-name-part-type="genus" reg="Codinaea">Codinaea</tp:taxon-name-part></tp:taxon-name></italic>, <italic><tp:taxon-name><tp:taxon-name-part taxon-name-part-type="genus" reg="Dendrophoma">Dendrophoma</tp:taxon-name-part></tp:taxon-name></italic>, <italic><tp:taxon-name><tp:taxon-name-part taxon-name-part-type="genus" reg="Paragaeumannomyces">Paragaeumannomyces</tp:taxon-name-part></tp:taxon-name></italic> and <italic><tp:taxon-name><tp:taxon-name-part taxon-name-part-type="genus" reg="Striatosphaeria">Striatosphaeria</tp:taxon-name-part></tp:taxon-name></italic> (<tp:taxon-name><tp:taxon-name-part taxon-name-part-type="family">Chaetosphaeriaceae</tp:taxon-name-part></tp:taxon-name>)</article-title><source>MycoKeys</source><day>19</day><month>10</month><year>2020</year><volume>74</volume><fpage>17</fpage><lpage>74</lpage><pub-id pub-id-type="doi">10.3897/mycokeys.74.57824</pub-id></mixed-citation></tp:treatment-meta><tp:nomenclature><tp:taxon-name><object-id xmlns:xlink="http://www.w3.org/1999/xlink" content-type="arpha" xlink:type="simple">5DE41B6C-6613-5499-A8FF-47B85A62A63E</object-id>
              <tp:taxon-name-part taxon-name-part-type="genus" reg="Dendrophoma">Dendrophoma</tp:taxon-name-part>
              <tp:taxon-name-part taxon-name-part-type="species" reg="cytisporoides">cytisporoides</tp:taxon-name-part>
            </tp:taxon-name><tp:taxon-authority>Sacc., Michelia 2: 4. 1880.</tp:taxon-authority><xref ref-type="fig" rid="F12">Figure 12</xref><tp:nomenclature-citation-list><tp:nomenclature-citation><tp:taxon-name>
                  <tp:taxon-name-part taxon-name-part-type="genus" reg="Phoma"/>
                  <tp:taxon-name-part taxon-name-part-type="species" reg="cytisporoides"/>
                </tp:taxon-name><comment>≡ <tp:taxon-name><tp:taxon-name-part taxon-name-part-type="genus" reg="Phoma">Phoma</tp:taxon-name-part> <tp:taxon-name-part taxon-name-part-type="species" reg="cytisporoides">cytisporoides</tp:taxon-name-part></tp:taxon-name> Sacc., Michelia 1: 522. 1879. </comment></tp:nomenclature-citation><tp:nomenclature-citation><tp:taxon-name>
                  <tp:taxon-name-part taxon-name-part-type="genus" reg="Phoma"/>
                  <tp:taxon-name-part taxon-name-part-type="species" reg="cytisporoides"/>
                  <tp:taxon-name-part taxon-name-part-type="subspecies" reg="punicina"/>
                </tp:taxon-name><comment>≡ <tp:taxon-name><tp:taxon-name-part taxon-name-part-type="genus" reg="Phoma">Phoma</tp:taxon-name-part> <tp:taxon-name-part taxon-name-part-type="species" reg="cytisporoides">cytisporoides</tp:taxon-name-part> <tp:taxon-name-part taxon-name-part-type="infraspecific-rank">subsp.</tp:taxon-name-part> <tp:taxon-name-part taxon-name-part-type="subspecies" reg="punicina">punicina</tp:taxon-name-part></tp:taxon-name> Sacc., Michelia 2: 273. 1881. </comment></tp:nomenclature-citation><tp:nomenclature-citation><tp:taxon-name>
                  <tp:taxon-name-part taxon-name-part-type="genus" reg="Phoma"/>
                  <tp:taxon-name-part taxon-name-part-type="species" reg="cytisporoides"/>
                  <tp:taxon-name-part taxon-name-part-type="variety" reg="punicina"/>
                </tp:taxon-name><comment>≡ <tp:taxon-name><tp:taxon-name-part taxon-name-part-type="genus" reg="Dendrophoma">Dendrophoma</tp:taxon-name-part> <tp:taxon-name-part taxon-name-part-type="species" reg="cytisporoides">cytisporoides</tp:taxon-name-part> <tp:taxon-name-part taxon-name-part-type="infraspecific-rank">var.</tp:taxon-name-part> <tp:taxon-name-part taxon-name-part-type="variety" reg="punicina">punicina</tp:taxon-name-part></tp:taxon-name> (Sacc.) Sacc., Syll. fung. 3: 180. 1884. </comment></tp:nomenclature-citation><tp:nomenclature-citation><tp:taxon-name>
                  <tp:taxon-name-part taxon-name-part-type="genus" reg="Phoma"/>
                  <tp:taxon-name-part taxon-name-part-type="species" reg="cytisporoides"/>
                  <tp:taxon-name-part taxon-name-part-type="variety" reg="pruni-virginianae"/>
                </tp:taxon-name><comment>≡ <tp:taxon-name><tp:taxon-name-part taxon-name-part-type="genus" reg="Dendrophoma">Dendrophoma</tp:taxon-name-part> <tp:taxon-name-part taxon-name-part-type="species" reg="cytisporoides">cytisporoides</tp:taxon-name-part> <tp:taxon-name-part taxon-name-part-type="infraspecific-rank">var.</tp:taxon-name-part> <tp:taxon-name-part taxon-name-part-type="variety" reg="pruni-virginianae">pruni-virginianae</tp:taxon-name-part></tp:taxon-name> Sacc., Riv. Accad. di Padova 33: 169. 1917. </comment></tp:nomenclature-citation><tp:nomenclature-citation><tp:taxon-name>
                  <tp:taxon-name-part taxon-name-part-type="genus" reg="Dendrophoma"/>
                  <tp:taxon-name-part taxon-name-part-type="species" reg="punicina"/>
                </tp:taxon-name><comment>= <tp:taxon-name><tp:taxon-name-part taxon-name-part-type="genus" reg="Dendrophoma">Dendrophoma</tp:taxon-name-part> <tp:taxon-name-part taxon-name-part-type="species" reg="punicina">punicina</tp:taxon-name-part></tp:taxon-name> (Sacc.) Sacc., Rabenh. Krypt.-Fl., Edn. 2, 1(6): 409. 1901. </comment></tp:nomenclature-citation></tp:nomenclature-citation-list></tp:nomenclature><tp:treatment-sec sec-type="description" id="SECID0EKSEK"><title>Description on the natural substrate.</title><p>Teleomorph: Ascomata perithecial, non-stromatic, immersed becoming erumpent, in small groups or dense caespitose clusters on the bark of the host, 120–150 μm diam, 180–200 μm high, subglobose to broadly conical, dark brown, glabrous, papillate. Ostiole periphysate. Ascomatal wall fragile, carbonaceous, 22–28 μm thick, two-layered. Outer layer of textura prismatica, consisting of brown, polyhedral cells with opaque walls. Inner layer of textura prismatica, consisting of several rows of thin-walled, hyaline, flattened cells. Paraphyses sparse, persistent, septate, anastomosing, 2–2.5 μm wide, tapering to ca. 1–1.5 μm, longer than the asci. Asci (66–)69–88.5(–92) × 6.5–8 μm (mean ± <abbrev xmlns:xlink="http://www.w3.org/1999/xlink" xlink:title="standard deviation" id="ABBRID0EQSEK" xlink:type="simple">SD</abbrev> = 77.5 ± 5.9 × 7.3 ± 0.5 µm), (35.5–)43.5–63(–69) μm (mean ± <abbrev xmlns:xlink="http://www.w3.org/1999/xlink" xlink:title="standard deviation" id="ABBRID0EUSEK" xlink:type="simple">SD</abbrev> = 53.9 ± 5.7 µm) long in the sporiferous part, unitunicate, arising from densely branched, short ascogenous hyphae, 8-spored, cylindrical to cylindrical-clavate, stipitate, apically broadly rounded, ascal apex with an indistinct, non-amyloid apical annulus visible only with the <abbrev xmlns:xlink="http://www.w3.org/1999/xlink" xlink:title="phase contrast" id="ABBRID0EYSEK" xlink:type="simple">PC</abbrev> illumination, ca. 1.5 μm wide, 1.5–2 μm high. Ascospores 8–10.5(–11) × 2.5–3.5 μm (mean ± <abbrev xmlns:xlink="http://www.w3.org/1999/xlink" xlink:title="standard deviation" id="ABBRID0E3SEK" xlink:type="simple">SD</abbrev> = 9.5 ± 0.6 × 3.0 ± 0.3 µm), fusiform, hyaline, 1-septate, not constricted at the median septum, uniseriate, obliquely uniseriate or partially biseriate in the ascus. Anamorph: Not observed.</p><fig id="F12" position="float" orientation="portrait"><object-id xmlns:xlink="http://www.w3.org/1999/xlink" content-type="doi" xlink:type="simple">10.3897/mycokeys.74.57824.figure12</object-id><object-id xmlns:xlink="http://www.w3.org/1999/xlink" content-type="arpha" xlink:type="simple">BDCFEDAB-76E0-5671-87AB-65E466F91F82</object-id><label>Figure 12.</label><caption><p><italic><tp:taxon-name><tp:taxon-name-part taxon-name-part-type="genus" reg="Dendrophoma">Dendrophoma</tp:taxon-name-part> <tp:taxon-name-part taxon-name-part-type="species" reg="cytisporoides">cytisporoides</tp:taxon-name-part></tp:taxon-name></italic> (<named-content xmlns:xlink="http://www.w3.org/1999/xlink" content-type="dwc:institutional_code" xlink:type="simple">CBS</named-content> 144107). <bold>A–C</bold> ascomata <bold>D</bold> vertical section of the ascomal wall with remnants of the periderm <bold>E–G</bold> asci <bold>H</bold> paraphyses, asci and ascogenous hyphae <bold>I, J</bold> ascal apex <bold>K, L</bold> sterile primordia of sporodochia on <abbrev xmlns:xlink="http://www.w3.org/1999/xlink" xlink:title="Modified Leonian’s agar" id="ABBRID0E6TEK" xlink:type="simple">MLA</abbrev> after 6 mo <bold>M</bold> sporodochium on <abbrev xmlns:xlink="http://www.w3.org/1999/xlink" xlink:title="oat-meal agar" id="ABBRID0EFUEK" xlink:type="simple">OA</abbrev> after 10 wk <bold>N</bold> conidia <bold>O</bold> colonies on <abbrev xmlns:xlink="http://www.w3.org/1999/xlink" xlink:title="cornmeal dextrose agar" id="ABBRID0ENUEK" xlink:type="simple">CMD</abbrev>, <abbrev xmlns:xlink="http://www.w3.org/1999/xlink" xlink:title="Modified Leonian’s agar" id="ABBRID0ERUEK" xlink:type="simple">MLA</abbrev>, <abbrev xmlns:xlink="http://www.w3.org/1999/xlink" xlink:title="oat-meal agar" id="ABBRID0EVUEK" xlink:type="simple">OA</abbrev> and <abbrev xmlns:xlink="http://www.w3.org/1999/xlink" xlink:title="potato-carrot agar" id="ABBRID0EZUEK" xlink:type="simple">PCA</abbrev> after 4 wk (from left to right). Scale bars: 300 μm (<bold>A–C, K</bold>); 20 μm (<bold>D</bold>); 10 μm (<bold>E–H</bold>); 5 μm (<bold>I, J, N</bold>); 100 μm (<bold>L, M</bold>); 1 cm (<bold>O</bold>).</p></caption><graphic xmlns:xlink="http://www.w3.org/1999/xlink" xlink:href="mycokeys-74-017-g012.jpg" position="float" orientation="portrait" xlink:type="simple" id="oo_464293.jpg"><uri content-type="original_file" xlink:type="simple">https://binary.pensoft.net/fig/464293</uri></graphic></fig></tp:treatment-sec><tp:treatment-sec sec-type="description" id="SECID0EOVEK"><title>Description on <abbrev xmlns:xlink="http://www.w3.org/1999/xlink" xlink:title="oat-meal agar" id="ABBRID0ETVEK" xlink:type="simple">OA</abbrev>.</title><p>Colonies effuse, vegetative hyphae hyaline, 2–3 μm wide. Conidiomata stromatic, globose becoming cupulate, up to 350 μm diam. Setae absent. Conidiophores macronematous, septate, branched or unbranched, up to 60 μm long, hyaline. Conidiogenous cells 7–13 × 1.5 μm, monophialidic, integrated and terminal or discrete and lateral, subcylindrical, single or in terminal whorls, hyaline, tapering to ca. 1 μm; collarettes indistinct. Conidia 2.5–3.5 × 1–1.5 (mean ± <abbrev xmlns:xlink="http://www.w3.org/1999/xlink" xlink:title="standard deviation" id="ABBRID0EZVEK" xlink:type="simple">SD</abbrev> = 3.1 ± 0.3 × 1.2 ± 0.1 µm), naviculate to botuliform, with 0.5–1 μm long setulae at each end, aseptate, smooth-walled, in slimy droplets, hyaline in mass.</p></tp:treatment-sec><tp:treatment-sec sec-type="description" id="SECID0E4VEK"><title>Culture characteristics.</title><p>On <abbrev xmlns:xlink="http://www.w3.org/1999/xlink" xlink:title="cornmeal dextrose agar" id="ABBRID0EDWEK" xlink:type="simple">CMD</abbrev> colonies 18–20 mm diam, circular, flat, margin entire, velvety-lanose, mucoid at the margin, white, isabelline towards the periphery, reverse white. On <abbrev xmlns:xlink="http://www.w3.org/1999/xlink" xlink:title="Modified Leonian’s agar" id="ABBRID0EHWEK" xlink:type="simple">MLA</abbrev> colonies 18–21 mm diam, slightly convex, circular, margin entire to fimbriate, lanose, floccose, cobwebby at the margin, white, with an isabelline outer zone of submerged growth, reverse isabelline. On <abbrev xmlns:xlink="http://www.w3.org/1999/xlink" xlink:title="oat-meal agar" id="ABBRID0ELWEK" xlink:type="simple">OA</abbrev> colonies 19–21 mm diam, circular, flat, raised margin, margin entire, velvety becoming lanose towards the margin, mucoid at the margin, zonate, colony centre grey to whitish-grey with intermediate white zone becoming brown, beige at the margin, reverse grey. On <abbrev xmlns:xlink="http://www.w3.org/1999/xlink" xlink:title="potato-carrot agar" id="ABBRID0EPWEK" xlink:type="simple">PCA</abbrev> colonies 13–15 mm diam, circular, flat, slightly convex centrally, margin entire, velvety-lanose, floccose becoming mucoid towards the periphery, white, pale brown centrally, with an isabelline outer zone of submerged growth, reverse isabelline. Sporulation absent on all media after 4 wk; abundant on <abbrev xmlns:xlink="http://www.w3.org/1999/xlink" xlink:title="oat-meal agar" id="ABBRID0ETWEK" xlink:type="simple">OA</abbrev> and <abbrev xmlns:xlink="http://www.w3.org/1999/xlink" xlink:title="potato-carrot agar" id="ABBRID0EXWEK" xlink:type="simple">PCA</abbrev> after 10 wk or 4 mo, respectively, on <abbrev xmlns:xlink="http://www.w3.org/1999/xlink" xlink:title="Modified Leonian’s agar" id="ABBRID0E2WEK" xlink:type="simple">MLA</abbrev> sterile primordia of conidiomata were formed.</p><p><bold>Specimen examined.</bold> Germany • 16 Jan. 2012; on bark and wood of a dead twig of <italic><tp:taxon-name><tp:taxon-name-part taxon-name-part-type="genus" reg="Buxus">Buxus</tp:taxon-name-part> <tp:taxon-name-part taxon-name-part-type="species" reg="sempervivens">sempervivens</tp:taxon-name-part></tp:taxon-name></italic>; R. Schumacher leg.; (<named-content xmlns:xlink="http://www.w3.org/1999/xlink" content-type="dwc:institutional_code" xlink:type="simple">PRA</named-content>-16322, culture <named-content xmlns:xlink="http://www.w3.org/1999/xlink" content-type="dwc:institutional_code" xlink:type="simple">CBS</named-content> 144107 = IMI 506817).</p></tp:treatment-sec><tp:treatment-sec sec-type="habitat" id="SECID0ETXEK"><title>Habitat and distribution.</title><p>Saprobic on decaying wood and bark of <italic><tp:taxon-name><tp:taxon-name-part taxon-name-part-type="genus" reg="Buxus">Buxus</tp:taxon-name-part> <tp:taxon-name-part taxon-name-part-type="species" reg="sempervivens">sempervivens</tp:taxon-name-part></tp:taxon-name></italic>, <italic><tp:taxon-name><tp:taxon-name-part taxon-name-part-type="genus" reg="Deutzia">Deutzia</tp:taxon-name-part> <tp:taxon-name-part taxon-name-part-type="species" reg="scabra">scabra</tp:taxon-name-part></tp:taxon-name></italic>, <italic><tp:taxon-name><tp:taxon-name-part taxon-name-part-type="genus" reg="Rhododendron">Rhododendron</tp:taxon-name-part></tp:taxon-name></italic> sp., and <italic><tp:taxon-name><tp:taxon-name-part taxon-name-part-type="genus" reg="Ulmus">Ulmus</tp:taxon-name-part></tp:taxon-name></italic> sp. The species is known from Europe in France, Germany and the Netherlands (<xref ref-type="bibr" rid="B84">Saccardo 1879</xref>; <xref ref-type="bibr" rid="B97">Sutton 1965</xref>; <xref ref-type="bibr" rid="B13">Crous et al. 2012</xref>; this study).</p></tp:treatment-sec><tp:treatment-sec sec-type="notes" id="SECID0EJZEK"><title>Notes.</title><p>Our strain sporulated in vitro only after prolonged incubation. On <abbrev xmlns:xlink="http://www.w3.org/1999/xlink" xlink:title="oat-meal agar" id="ABBRID0EPZEK" xlink:type="simple">OA</abbrev> it formed globose to pulvinate fertile conidiomata, while on <abbrev xmlns:xlink="http://www.w3.org/1999/xlink" xlink:title="potato-carrot agar" id="ABBRID0ETZEK" xlink:type="simple">PCA</abbrev> the conidiomata often became confluent. The comparison of <abbrev xmlns:xlink="http://www.w3.org/1999/xlink" xlink:title="internal transcribed spacers" xlink:type="simple">ITS</abbrev> and <abbrev xmlns:xlink="http://www.w3.org/1999/xlink" xlink:title="28S ribosomal DNA gene" id="ABBRID0EXZEK" xlink:type="simple">28S</abbrev> sequences of our strain with those of the epitype strain of <italic><tp:taxon-name><tp:taxon-name-part taxon-name-part-type="genus" reg="Dendrophoma">D.</tp:taxon-name-part> <tp:taxon-name-part taxon-name-part-type="species" reg="cytisporoides">cytisporoides</tp:taxon-name-part></tp:taxon-name></italic><named-content xmlns:xlink="http://www.w3.org/1999/xlink" content-type="dwc:institutional_code" xlink:type="simple">CBS</named-content> 223.95 (<xref ref-type="bibr" rid="B13">Crous et al. 2012</xref>) confirmed they are conspecific; the two strains share 100 % sequence similarity.</p></tp:treatment-sec><ref-list><ref id="B84"><mixed-citation xmlns:xlink="http://www.w3.org/1999/xlink" xlink:type="simple"><person-group><name name-style="western"><surname>Saccardo</surname><given-names>PA</given-names></name></person-group> (<year>1879</year>) <article-title><tp:taxon-name><tp:taxon-name-part taxon-name-part-type="kingdom">Fungi</tp:taxon-name-part></tp:taxon-name> Gallici lecti a cl. viris P. Brunaud, C.C. Gillet et Abb. Letendre.</article-title><source>Michelia</source><volume>1</volume>: <fpage>500</fpage>–<lpage>538</lpage>.</mixed-citation></ref><ref id="B97"><mixed-citation xmlns:xlink="http://www.w3.org/1999/xlink" xlink:type="simple"><person-group><name name-style="western"><surname>Sutton</surname><given-names>BC</given-names></name></person-group> (<year>1965</year>) <article-title>Typification of <italic><tp:taxon-name><tp:taxon-name-part taxon-name-part-type="genus">Dendrophoma</tp:taxon-name-part></tp:taxon-name></italic> and a reassessment of <italic><tp:taxon-name><tp:taxon-name-part taxon-name-part-type="genus">D.</tp:taxon-name-part> <tp:taxon-name-part taxon-name-part-type="species">obscurans</tp:taxon-name-part></tp:taxon-name></italic>.</article-title><source>Transactions of the British Mycological Society</source><volume>48</volume>: <fpage>611</fpage>–<lpage>616</lpage>. <ext-link xlink:type="simple" ext-link-type="doi" xlink:href="10.1016/S0007-1536(65)80038-9">https://doi.org/10.1016/S0007-1536(65)80038-9</ext-link></mixed-citation></ref><ref id="B13"><mixed-citation xmlns:xlink="http://www.w3.org/1999/xlink" xlink:type="simple"><person-group><name name-style="western"><surname>Crous</surname><given-names>PW</given-names></name><name name-style="western"><surname>Verkley</surname><given-names>GJM</given-names></name><name name-style="western"><surname>Christensen</surname><given-names>M</given-names></name><name name-style="western"><surname>Castañeda-Ruiz</surname><given-names>RF</given-names></name><name name-style="western"><surname>Groenewald</surname><given-names>JZ</given-names></name></person-group> (<year>2012</year>) How important are conidial appendages? Persoonia 28: 126–137. <ext-link xlink:type="simple" ext-link-type="doi" xlink:href="10.3767/003158512X652624">https://doi.org/10.3767/003158512X652624</ext-link></mixed-citation></ref></ref-list></tp:taxon-treatment>
